# Supplementary material for: 1,3,5-Tris(bromo­meth­yl)-2,4,6-trimeth­oxy­benzene
Source: Acta Crystallogr Sect E Struct Rep Online. 2013 Apr 10;69(Pt 5):o679. doi: 10.1107/S1600536813008441 (PMC3647873; doi:10.1107/S1600536813008441)
Supplement: Supplementary file 1 [file e-69-0o679-sup1.cif]

##############################################################################
#                                                                            #
# This CIF contains the data in a paper accepted for publication in          #
# Acta Crystallographica Section E. It conforms to the requirements of       #
# Notes for Authors for Acta Crystallographica Section E, and has been       #
# peer reviewed under the auspices of the IUCr Commission on Journals.       #
#                                                                            #
# Full details of the Crystallographic Information File format               #
# are given in the paper "The Crystallographic Information File (CIF):       #
# a New Standard Archive File for Crystallography" by S. R. Hall, F. H.      #
# Allen and I. D. Brown [Acta Cryst. (1991), A47, 655-685].                  #
#                                                                            #
# The current version of the core CIF dictionary is obtainable from          #
# ftp://ftp.iucr.org/pub/cif_core.dic.                                       #
#                                                                            #
# Software is freely available for graphical display of the structure(s)     #
# in this CIF. For information consult the CIF software page                 #
# http://www.iucr.org/resources/cif/software.                                #
#                                                                            #
# This file may be used for bona fide research purposes within the           #
# scientific community so long as proper attribution is given to the journal # 
# article from which it was obtained.                                        #
#                                                                            #
##############################################################################
data_I
_audit_creation_method     SHELXL-97
_chemical_name_systematic
;
1,3,5-Tris(bromomethyl)-2,4,6-trimethoxybenzene
;
_chemical_name_common     ?
_chemical_formula_moiety     'C12 H15 Br3 O3'
_chemical_formula_sum     'C12 H15 Br3 O3'
_chemical_formula_iupac     'C12 H15 Br3 O3'
_chemical_formula_weight     446.94
_chemical_melting_point     398
_symmetry_cell_setting     triclinic
_symmetry_space_group_name_H-M     'P -1'
_symmetry_space_group_name_Hall     '-P 1'
loop_
    _symmetry_equiv_pos_as_xyz
    'x, y, z'
    '-x, -y, -z'
_cell_length_a     9.7508(5)
_cell_length_b     15.0974(7)
_cell_length_c     16.5500(7)
_cell_angle_alpha     114.433(2)
_cell_angle_beta     92.903(2)
_cell_angle_gamma     97.510(2)
_cell_volume     2184.29(18)
_cell_formula_units_Z     6
_cell_measurement_reflns_used     9450
_cell_measurement_theta_min     2.38
_cell_measurement_theta_max     29.24
_cell_measurement_temperature     100(2)
_exptl_crystal_description     block
_exptl_crystal_colour     colourless
_exptl_crystal_size_max     0.55
_exptl_crystal_size_mid     0.44
_exptl_crystal_size_min     0.27
_exptl_crystal_density_diffrn     2.039
_exptl_crystal_density_meas     ?
_exptl_crystal_density_method     'not measured'
_exptl_crystal_F_000     1296
_exptl_absorpt_coefficient_mu     8.308
_exptl_absorpt_correction_type     multi-scan
_exptl_absorpt_process_details     '(SADABS; Bruker, 2008)'
_exptl_absorpt_correction_T_min     0.0919
_exptl_absorpt_correction_T_max     0.2126
_exptl_special_details     ?
_diffrn_ambient_temperature     100(2)
_diffrn_radiation_type     MoK\a
_diffrn_radiation_wavelength     0.71073
_diffrn_radiation_source     'fine-focus sealed tube'
_diffrn_radiation_monochromator     graphite
_diffrn_measurement_device_type     'Bruker APEXII CCD area-detector'
_diffrn_measurement_method     '\f and \w scans'
_diffrn_detector_area_resol_mean     ?
_diffrn_reflns_number     44729
_diffrn_reflns_av_R_equivalents     0.0342
_diffrn_reflns_av_sigmaI/netI     0.0372
_diffrn_reflns_theta_min     1.50
_diffrn_reflns_theta_max     28.90
_diffrn_reflns_theta_full     28.90
_diffrn_measured_fraction_theta_max     0.996
_diffrn_measured_fraction_theta_full     0.996
_diffrn_reflns_limit_h_min     -13
_diffrn_reflns_limit_h_max     13
_diffrn_reflns_limit_k_min     -20
_diffrn_reflns_limit_k_max     20
_diffrn_reflns_limit_l_min     -22
_diffrn_reflns_limit_l_max     21
_refine_special_details
;
Refinement of <i>F</i>^2^ against ALL reflections. The weighted <i>R</i>-factor
<i>wR</i> and goodness of fit <i>S</i> are based on <i>F</i>^2^, conventional
<i>R</i>-factors <i>R</i> are based on <i>F</i>, with <i>F</i> set to zero for
negative <i>F</i>^2^. The threshold expression of <i>F</i>^2^ >
\s(<i>F</i>^2^) is used only for calculating <i>R</i>-factors(gt) <i>etc</i>.
and is not relevant to the choice of reflections for refinement.
<i>R</i>-factors based on <i>F</i>^2^ are statistically about twice as large
as those based on <i>F</i>, and <i>R</i>- factors based on ALL data will be
even larger.
;
_reflns_number_total     11474
_reflns_number_gt     9330
_reflns_threshold_expression     I>2\s(I)
_refine_ls_structure_factor_coef     Fsqd
_refine_ls_matrix_type     full
_refine_ls_R_factor_all     0.0439
_refine_ls_R_factor_gt     0.0300
_refine_ls_wR_factor_gt     0.0662
_refine_ls_wR_factor_ref     0.0698
_refine_ls_goodness_of_fit_ref     1.020
_refine_ls_restrained_S_all     1.020
_refine_ls_number_reflns     11474
_refine_ls_number_parameters     496
_refine_ls_number_restraints     0
_refine_ls_hydrogen_treatment     constr
_refine_ls_weighting_scheme     calc
_refine_ls_weighting_details
         'calc w=1/[\s^2^(Fo^2^)+(0.0264P)^2^+3.7624P] where P=(Fo^2^+2Fc^2^)/3'
_atom_sites_solution_hydrogens     geom
_atom_sites_solution_primary     direct
_atom_sites_solution_secondary     difmap
_refine_ls_shift/su_max     0.000
_refine_ls_shift/su_mean     0.000
_refine_diff_density_max     1.173
_refine_diff_density_min     -1.104
_refine_ls_extinction_method     none
_refine_ls_extinction_coef     ?
loop_
    _atom_type_symbol
    _atom_type_description
    _atom_type_scat_dispersion_real
    _atom_type_scat_dispersion_imag
    _atom_type_scat_source
    'C' 'C' 0.0033 0.0016
                         'International Tables Vol C Tables 4.2.6.8 and 6.1.1.4'
    'H' 'H' 0.0000 0.0000
                         'International Tables Vol C Tables 4.2.6.8 and 6.1.1.4'
    'O' 'O' 0.0106 0.0060
                         'International Tables Vol C Tables 4.2.6.8 and 6.1.1.4'
    'Br' 'Br' -0.2901 2.4595
                         'International Tables Vol C Tables 4.2.6.8 and 6.1.1.4'
_computing_data_collection     'APEX2 (Bruker, 2008)'
_computing_cell_refinement     'SAINT (Bruker, 2008)'
_computing_data_reduction     'SAINT (Bruker, 2008)'
_computing_structure_solution     'SHELXS97 (Sheldrick, 2008)'
_computing_structure_refinement     'SHELXL97 (Sheldrick, 2008)'
_computing_molecular_graphics     'ORTEP-3 for Windows (Farrugia, 2012)'
_computing_publication_material     'SHELXTL (Sheldrick, 2008)'
loop_
    _atom_site_type_symbol
    _atom_site_label
    _atom_site_fract_x
    _atom_site_fract_y
    _atom_site_fract_z
    _atom_site_U_iso_or_equiv
    _atom_site_adp_type
    _atom_site_calc_flag
    _atom_site_refinement_flags
    _atom_site_occupancy
    _atom_site_symmetry_multiplicity
    _atom_site_disorder_assembly
    _atom_site_disorder_group
    Br Br1 1.00621(3) 0.53065(2) 0.15704(2) 0.01897(7) Uani d . 1 1 . .
    Br Br2 0.37963(3) 0.50849(2) 0.298180(19) 0.02310(7) Uani d . 1 1 . .
    Br Br3 0.62290(4) 0.84512(2) 0.16701(2) 0.02290(7) Uani d . 1 1 . .
    O O1 0.6269(2) 0.39201(14) 0.14146(13) 0.0159(4) Uani d . 1 1 . .
    O O2 0.3537(2) 0.62713(15) 0.12679(13) 0.0175(4) Uani d . 1 1 . .
    O O3 0.8075(2) 0.62276(15) 0.03078(13) 0.0175(4) Uani d . 1 1 . .
    C C1 0.7213(3) 0.51009(19) 0.08885(16) 0.0117(5) Uani d . 1 1 . .
    C C2 0.6141(3) 0.47348(19) 0.12529(17) 0.0116(5) Uani d . 1 1 . .
    C C3 0.4904(3) 0.51168(19) 0.13990(17) 0.0114(5) Uani d . 1 1 . .
    C C4 0.4777(3) 0.5919(2) 0.12020(17) 0.0126(5) Uani d . 1 1 . .
    C C5 0.5847(3) 0.63304(19) 0.08661(17) 0.0119(5) Uani d . 1 1 . .
    C C6 0.7045(3) 0.5906(2) 0.07095(17) 0.0125(5) Uani d . 1 1 . .
    C C7 0.8445(3) 0.4616(2) 0.06466(18) 0.0149(6) Uani d . 1 1 . .
    H H7A 0.8692 0.4604 0.0070 0.018 Uiso calc R 1 1 . .
    H H7B 0.8217 0.3925 0.0569 0.018 Uiso calc R 1 1 . .
    C C8 0.7034(3) 0.4162(2) 0.22684(19) 0.0184(6) Uani d . 1 1 . .
    H H8A 0.7886 0.4629 0.2354 0.028 Uiso calc R 1 1 . .
    H H8B 0.7278 0.3560 0.2285 0.028 Uiso calc R 1 1 . .
    H H8C 0.6457 0.4461 0.2745 0.028 Uiso calc R 1 1 . .
    C C9 0.3726(3) 0.4622(2) 0.16750(18) 0.0158(6) Uani d . 1 1 . .
    H H9A 0.3728 0.3902 0.1399 0.019 Uiso calc R 1 1 . .
    H H9B 0.2841 0.4738 0.1445 0.019 Uiso calc R 1 1 . .
    C C10 0.3348(3) 0.6978(2) 0.2145(2) 0.0220(6) Uani d . 1 1 . .
    H H10A 0.3246 0.6650 0.2545 0.033 Uiso calc R 1 1 . .
    H H10B 0.2510 0.7260 0.2108 0.033 Uiso calc R 1 1 . .
    H H10C 0.4160 0.7506 0.2378 0.033 Uiso calc R 1 1 . .
    C C11 0.5653(3) 0.7161(2) 0.06288(18) 0.0170(6) Uani d . 1 1 . .
    H H11A 0.4661 0.7091 0.0414 0.020 Uiso calc R 1 1 . .
    H H11B 0.6211 0.7133 0.0138 0.020 Uiso calc R 1 1 . .
    C C12 0.9015(3) 0.7114(2) 0.0875(2) 0.0199(6) Uani d . 1 1 . .
    H H12A 0.8698 0.7681 0.0826 0.030 Uiso calc R 1 1 . .
    H H12B 0.9951 0.7066 0.0690 0.030 Uiso calc R 1 1 . .
    H H12C 0.9035 0.7200 0.1496 0.030 Uiso calc R 1 1 . .
    Br Br1A 0.49210(3) 0.04165(2) 0.135857(19) 0.01964(7) Uani d . 1 1 . .
    Br Br2A -0.15090(4) 0.16662(2) 0.10600(3) 0.03205(9) Uani d . 1 1 . .
    Br Br3A 0.30371(4) 0.42815(2) 0.51703(2) 0.02858(8) Uani d . 1 1 . .
    O O1A 0.2461(2) 0.19509(14) 0.06502(12) 0.0166(4) Uani d . 1 1 . .
    O O2A 0.0067(2) 0.31567(15) 0.32249(14) 0.0187(4) Uani d . 1 1 . .
    O O3A 0.4567(2) 0.22737(15) 0.34440(14) 0.0190(4) Uani d . 1 1 . .
    C C1A 0.3562(3) 0.21360(19) 0.20460(18) 0.0127(5) Uani d . 1 1 . .
    C C2A 0.2423(3) 0.22089(19) 0.15496(17) 0.0121(5) Uani d . 1 1 . .
    C C3A 0.1271(3) 0.25851(19) 0.19418(17) 0.0123(5) Uani d . 1 1 . .
    C C4A 0.1243(3) 0.28472(19) 0.28527(18) 0.0135(5) Uani d . 1 1 . .
    C C5A 0.2333(3) 0.27421(19) 0.33681(18) 0.0142(6) Uani d . 1 1 . .
    C C6A 0.3492(3) 0.24041(19) 0.29556(18) 0.0131(5) Uani d . 1 1 . .
    C C7A 0.4828(3) 0.1800(2) 0.1627(2) 0.0176(6) Uani d . 1 1 . .
    H H7A1 0.5665 0.2222 0.2035 0.021 Uiso calc R 1 1 . .
    H H7A2 0.4844 0.1886 0.1066 0.021 Uiso calc R 1 1 . .
    C C8A 0.1973(3) 0.0915(2) 0.01111(18) 0.0196(6) Uani d . 1 1 . .
    H H8A1 0.2501 0.0526 0.0322 0.029 Uiso calc R 1 1 . .
    H H8A2 0.2105 0.0756 -0.0514 0.029 Uiso calc R 1 1 . .
    H H8A3 0.0982 0.0757 0.0159 0.029 Uiso calc R 1 1 . .
    C C9A 0.0112(3) 0.2722(2) 0.14060(19) 0.0176(6) Uani d . 1 1 . .
    H H9A1 0.0453 0.2743 0.0860 0.021 Uiso calc R 1 1 . .
    H H9A2 -0.0180 0.3363 0.1758 0.021 Uiso calc R 1 1 . .
    C C10A 0.0133(4) 0.4206(2) 0.3641(2) 0.0234(7) Uani d . 1 1 . .
    H H10D 0.0850 0.4497 0.4157 0.035 Uiso calc R 1 1 . .
    H H10E -0.0772 0.4360 0.3840 0.035 Uiso calc R 1 1 . .
    H H10F 0.0364 0.4477 0.3210 0.035 Uiso calc R 1 1 . .
    C C11A 0.2225(3) 0.2920(2) 0.43150(18) 0.0185(6) Uani d . 1 1 . .
    H H11C 0.2709 0.2451 0.4449 0.022 Uiso calc R 1 1 . .
    H H11D 0.1232 0.2789 0.4395 0.022 Uiso calc R 1 1 . .
    C C12A 0.5650(3) 0.3111(2) 0.3896(2) 0.0247(7) Uani d . 1 1 . .
    H H12D 0.6494 0.2991 0.3598 0.037 Uiso calc R 1 1 . .
    H H12E 0.5845 0.3216 0.4518 0.037 Uiso calc R 1 1 . .
    H H12F 0.5348 0.3698 0.3879 0.037 Uiso calc R 1 1 . .
    Br Br1B -0.11391(3) 0.31688(2) 0.56329(2) 0.02455(7) Uani d . 1 1 . .
    Br Br2B 0.06858(4) -0.00924(3) 0.18891(2) 0.03241(9) Uani d . 1 1 . .
    Br Br3B 0.51099(3) 0.18450(2) 0.54894(2) 0.01948(7) Uani d . 1 1 . .
    O O1B -0.1658(2) 0.05465(17) 0.37834(16) 0.0261(5) Uani d . 1 1 . .
    O O2B 0.2856(2) -0.03484(15) 0.37591(14) 0.0199(5) Uani d . 1 1 . .
    O O3B 0.1524(2) 0.19733(15) 0.64356(12) 0.0183(4) Uani d . 1 1 . .
    C C1B -0.0038(3) 0.1345(2) 0.50967(18) 0.0134(5) Uani d . 1 1 . .
    C C2B -0.0329(3) 0.0707(2) 0.41889(19) 0.0147(6) Uani d . 1 1 . .
    C C3B 0.0642(3) 0.0156(2) 0.37157(18) 0.0144(6) Uani d . 1 1 . .
    C C4B 0.1936(3) 0.02553(19) 0.41748(17) 0.0114(5) Uani d . 1 1 . .
    C C5B 0.2266(3) 0.08767(19) 0.50829(17) 0.0109(5) Uani d . 1 1 . .
    C C6B 0.1270(3) 0.14209(19) 0.55285(17) 0.0113(5) Uani d . 1 1 . .
    C C7B -0.1125(3) 0.1851(2) 0.5607(2) 0.0206(6) Uani d . 1 1 . .
    H H7B1 -0.0971 0.1921 0.6228 0.025 Uiso calc R 1 1 . .
    H H7B2 -0.2048 0.1438 0.5338 0.025 Uiso calc R 1 1 . .
    C C8B -0.1914(4) 0.1133(3) 0.3320(2) 0.0293(8) Uani d . 1 1 . .
    H H8B1 -0.1553 0.1828 0.3706 0.044 Uiso calc R 1 1 . .
    H H8B2 -0.2919 0.1051 0.3159 0.044 Uiso calc R 1 1 . .
    H H8B3 -0.1447 0.0922 0.2777 0.044 Uiso calc R 1 1 . .
    C C9B 0.0257(4) -0.0599(2) 0.27820(19) 0.0217(7) Uani d . 1 1 . .
    H H9B1 -0.0753 -0.0855 0.2693 0.026 Uiso calc R 1 1 . .
    H H9B2 0.0761 -0.1156 0.2686 0.026 Uiso calc R 1 1 . .
    C C10B 0.3755(3) -0.0024(2) 0.3238(2) 0.0194(6) Uani d . 1 1 . .
    H H10G 0.3190 0.0055 0.2773 0.029 Uiso calc R 1 1 . .
    H H10H 0.4353 -0.0515 0.2958 0.029 Uiso calc R 1 1 . .
    H H10I 0.4335 0.0609 0.3626 0.029 Uiso calc R 1 1 . .
    C C11B 0.3590(3) 0.0895(2) 0.55699(19) 0.0152(6) Uani d . 1 1 . .
    H H11E 0.3846 0.0227 0.5317 0.018 Uiso calc R 1 1 . .
    H H11F 0.3465 0.1077 0.6206 0.018 Uiso calc R 1 1 . .
    C C12B 0.2247(3) 0.2960(2) 0.67127(19) 0.0209(6) Uani d . 1 1 . .
    H H12G 0.3122 0.2942 0.6444 0.031 Uiso calc R 1 1 . .
    H H12H 0.2448 0.3279 0.7365 0.031 Uiso calc R 1 1 . .
    H H12I 0.1665 0.3334 0.6518 0.031 Uiso calc R 1 1 . .
loop_
    _atom_site_aniso_label
    _atom_site_aniso_U_11
    _atom_site_aniso_U_22
    _atom_site_aniso_U_33
    _atom_site_aniso_U_12
    _atom_site_aniso_U_13
    _atom_site_aniso_U_23
    Br1 0.00939(14) 0.02295(15) 0.02450(15) 0.00310(11) -0.00017(11) 0.01013(12)
    Br2 0.02417(17) 0.02506(16) 0.01819(14) 0.00046(13) 0.00854(12) 0.00773(12)
    Br3 0.03147(19) 0.01265(14) 0.02433(15) 0.00570(12) 0.01059(13) 0.00620(12)
    O1 0.0178(11) 0.0117(9) 0.0171(10) 0.0015(8) -0.0034(8) 0.0060(8)
    O2 0.0115(10) 0.0208(10) 0.0169(10) 0.0074(8) -0.0018(8) 0.0036(8)
    O3 0.0198(11) 0.0181(10) 0.0131(9) -0.0012(8) 0.0051(8) 0.0062(8)
    C1 0.0125(14) 0.0108(12) 0.0069(11) 0.0011(10) -0.0031(10) -0.0003(10)
    C2 0.0117(14) 0.0109(12) 0.0092(12) 0.0011(10) -0.0023(10) 0.0021(10)
    C3 0.0103(13) 0.0113(12) 0.0083(11) -0.0005(10) -0.0026(10) 0.0010(10)
    C4 0.0102(14) 0.0156(13) 0.0080(11) 0.0029(11) -0.0022(10) 0.0012(10)
    C5 0.0141(14) 0.0113(12) 0.0075(11) 0.0029(10) -0.0027(10) 0.0013(10)
    C6 0.0132(14) 0.0143(13) 0.0066(11) 0.0003(11) -0.0007(10) 0.0020(10)
    C7 0.0120(14) 0.0167(14) 0.0123(12) 0.0034(11) 0.0005(11) 0.0021(11)
    C8 0.0199(16) 0.0198(15) 0.0185(14) 0.0040(12) -0.0001(12) 0.0112(12)
    C9 0.0115(14) 0.0187(14) 0.0129(12) 0.0001(11) -0.0013(11) 0.0035(11)
    C10 0.0176(16) 0.0213(15) 0.0224(15) 0.0057(13) 0.0048(13) 0.0038(12)
    C11 0.0217(16) 0.0168(14) 0.0146(13) 0.0059(12) 0.0006(12) 0.0082(11)
    C12 0.0196(16) 0.0169(14) 0.0225(15) 0.0004(12) 0.0047(13) 0.0083(12)
    Br1A 0.02175(16) 0.01827(14) 0.02136(14) 0.00848(12) 0.00611(12) 0.00893(12)
    Br2A 0.01615(17) 0.02113(16) 0.0444(2) 0.00290(13) -0.00690(14) 0.00098(14)
    Br3A 0.0378(2) 0.02262(16) 0.01586(14) -0.00243(14) -0.00652(13) 0.00207(12)
    O1A 0.0254(12) 0.0141(10) 0.0123(9) 0.0040(8) 0.0052(8) 0.0070(8)
    O2A 0.0153(11) 0.0169(10) 0.0224(10) 0.0039(8) 0.0077(9) 0.0061(8)
    O3A 0.0194(11) 0.0167(10) 0.0228(10) 0.0000(9) -0.0052(9) 0.0119(9)
    C1A 0.0129(14) 0.0090(12) 0.0182(13) 0.0013(10) 0.0031(11) 0.0077(10)
    C2A 0.0164(15) 0.0090(12) 0.0112(12) -0.0005(10) 0.0029(11) 0.0052(10)
    C3A 0.0121(14) 0.0096(12) 0.0144(12) -0.0016(10) -0.0010(11) 0.0055(10)
    C4A 0.0133(14) 0.0097(12) 0.0179(13) 0.0013(11) 0.0049(11) 0.0060(10)
    C5A 0.0194(15) 0.0090(12) 0.0128(12) -0.0022(11) 0.0018(11) 0.0045(10)
    C6A 0.0149(14) 0.0097(12) 0.0162(13) -0.0014(11) -0.0005(11) 0.0081(11)
    C7A 0.0157(15) 0.0175(14) 0.0231(14) 0.0019(12) 0.0052(12) 0.0121(12)
    C8A 0.0232(17) 0.0195(15) 0.0120(13) 0.0013(13) -0.0006(12) 0.0038(11)
    C9A 0.0174(15) 0.0156(14) 0.0191(14) 0.0020(12) -0.0011(12) 0.0073(11)
    C10A 0.0230(18) 0.0214(16) 0.0205(15) 0.0105(13) 0.0019(13) 0.0017(12)
    C11A 0.0242(17) 0.0133(13) 0.0161(13) -0.0016(12) 0.0007(12) 0.0058(11)
    C12A 0.0166(16) 0.0233(16) 0.0326(17) -0.0037(13) -0.0067(13) 0.0135(14)
    Br1B 0.02098(17) 0.01649(14) 0.03671(17) 0.00742(12) 0.00790(14) 0.01007(13)
    Br2B 0.0393(2) 0.03877(19) 0.01701(15) -0.01025(16) -0.00771(14) 0.01582(14)
    Br3B 0.00936(14) 0.02310(15) 0.02693(15) -0.00075(11) -0.00188(11)
                                                                     0.01300(12)
    O1B 0.0120(11) 0.0310(12) 0.0411(13) -0.0071(9) -0.0111(10) 0.0258(11)
    O2B 0.0269(12) 0.0170(10) 0.0243(11) 0.0126(9) 0.0171(9) 0.0129(9)
    O3B 0.0257(12) 0.0177(10) 0.0100(9) 0.0003(9) 0.0035(8) 0.0053(8)
    C1B 0.0100(14) 0.0147(13) 0.0210(13) 0.0033(11) 0.0060(11) 0.0122(11)
    C2B 0.0080(13) 0.0159(13) 0.0226(14) -0.0051(11) -0.0049(11) 0.0132(12)
    C3B 0.0177(15) 0.0120(13) 0.0138(12) -0.0024(11) -0.0015(11) 0.0076(11)
    C4B 0.0138(14) 0.0100(12) 0.0138(12) 0.0031(10) 0.0057(11) 0.0076(10)
    C5B 0.0090(13) 0.0123(12) 0.0141(12) 0.0005(10) 0.0029(10) 0.0084(10)
    C6B 0.0134(14) 0.0110(12) 0.0102(12) 0.0002(10) 0.0028(10) 0.0054(10)
    C7B 0.0159(16) 0.0193(15) 0.0349(17) 0.0088(12) 0.0109(13) 0.0172(13)
    C8B 0.0264(19) 0.0271(17) 0.0370(19) 0.0033(14) -0.0135(15) 0.0185(15)
    C9B 0.0324(19) 0.0172(14) 0.0141(13) -0.0042(13) -0.0025(13) 0.0082(12)
    C10B 0.0194(16) 0.0219(15) 0.0196(14) 0.0071(12) 0.0093(12) 0.0098(12)
    C11B 0.0094(14) 0.0196(14) 0.0203(14) 0.0007(11) 0.0004(11) 0.0128(12)
    C12B 0.0219(17) 0.0184(15) 0.0141(13) -0.0004(12) -0.0008(12) 0.0002(11)
_geom_special_details
;
All e.s.d.'s (except the e.s.d. in the dihedral angle between two l.s. planes)
are estimated using the full covariance matrix. The cell e.s.d.'s are taken
into account individually in the estimation of e.s.d.'s in distances, angles
and torsion angles; correlations between e.s.d.'s in cell parameters are only
used when they are defined by crystal symmetry. An approximate (isotropic)
treatment of cell e.s.d.'s is used for estimating e.s.d.'s involving l.s.
planes.
;
loop_
    _geom_bond_atom_site_label_1
    _geom_bond_atom_site_label_2
    _geom_bond_site_symmetry_2
    _geom_bond_distance
    _geom_bond_publ_flag
    Br1 C7 . 1.979(3) ?
    Br2 C9 . 1.973(3) ?
    Br3 C11 . 1.980(3) ?
    O1 C2 . 1.382(3) ?
    O1 C8 . 1.443(3) ?
    O2 C4 . 1.374(3) ?
    O2 C10 . 1.441(3) ?
    O3 C6 . 1.376(3) ?
    O3 C12 . 1.437(4) ?
    C1 C6 . 1.393(4) ?
    C1 C2 . 1.397(4) ?
    C1 C7 . 1.475(4) ?
    C2 C3 . 1.393(4) ?
    C3 C4 . 1.397(4) ?
    C3 C9 . 1.483(4) ?
    C4 C5 . 1.399(4) ?
    C5 C6 . 1.390(4) ?
    C5 C11 . 1.491(4) ?
    C7 H7A . 0.9900 ?
    C7 H7B . 0.9900 ?
    C8 H8A . 0.9800 ?
    C8 H8B . 0.9800 ?
    C8 H8C . 0.9800 ?
    C9 H9A . 0.9900 ?
    C9 H9B . 0.9900 ?
    C10 H10A . 0.9800 ?
    C10 H10B . 0.9800 ?
    C10 H10C . 0.9800 ?
    C11 H11A . 0.9900 ?
    C11 H11B . 0.9900 ?
    C12 H12A . 0.9800 ?
    C12 H12B . 0.9800 ?
    C12 H12C . 0.9800 ?
    Br1A C7A . 1.963(3) ?
    Br3A C11A . 1.977(3) ?
    Br2A C9A . 1.965(3) ?
    O3A C6A . 1.375(3) ?
    O3A C12A . 1.435(4) ?
    O2A C4A . 1.373(3) ?
    O2A C10A . 1.433(4) ?
    O1A C2A . 1.378(3) ?
    O1A C8A . 1.441(3) ?
    C1A C2A . 1.391(4) ?
    C1A C6A . 1.396(4) ?
    C1A C7A . 1.490(4) ?
    C6A C5A . 1.394(4) ?
    C5A C4A . 1.395(4) ?
    C5A C11A . 1.488(4) ?
    C4A C3A . 1.394(4) ?
    C3A C2A . 1.394(4) ?
    C3A C9A . 1.488(4) ?
    C7A H7A1 . 0.9900 ?
    C7A H7A2 . 0.9900 ?
    C8A H8A1 . 0.9800 ?
    C8A H8A2 . 0.9800 ?
    C8A H8A3 . 0.9800 ?
    C9A H9A1 . 0.9900 ?
    C9A H9A2 . 0.9900 ?
    C10A H10D . 0.9800 ?
    C10A H10E . 0.9800 ?
    C10A H10F . 0.9800 ?
    C11A H11C . 0.9900 ?
    C11A H11D . 0.9900 ?
    C12A H12D . 0.9800 ?
    C12A H12E . 0.9800 ?
    C12A H12F . 0.9800 ?
    Br1B C7B . 1.974(3) ?
    Br2B C9B . 1.964(3) ?
    Br3B C11B . 1.973(3) ?
    O1B C2B . 1.373(3) ?
    O1B C8B . 1.425(4) ?
    O2B C4B . 1.366(3) ?
    O2B C10B . 1.437(3) ?
    O3B C6B . 1.372(3) ?
    O3B C12B . 1.433(4) ?
    C1B C6B . 1.397(4) ?
    C1B C2B . 1.398(4) ?
    C1B C7B . 1.480(4) ?
    C2B C3B . 1.394(4) ?
    C3B C4B . 1.397(4) ?
    C3B C9B . 1.483(4) ?
    C4B C5B . 1.396(4) ?
    C5B C6B . 1.394(4) ?
    C5B C11B . 1.478(4) ?
    C7B H7B1 . 0.9900 ?
    C7B H7B2 . 0.9900 ?
    C8B H8B1 . 0.9800 ?
    C8B H8B2 . 0.9800 ?
    C8B H8B3 . 0.9800 ?
    C9B H9B1 . 0.9900 ?
    C9B H9B2 . 0.9900 ?
    C10B H10G . 0.9800 ?
    C10B H10H . 0.9800 ?
    C10B H10I . 0.9800 ?
    C11B H11E . 0.9900 ?
    C11B H11F . 0.9900 ?
    C12B H12G . 0.9800 ?
    C12B H12H . 0.9800 ?
    C12B H12I . 0.9800 ?
loop_
    _geom_angle_atom_site_label_1
    _geom_angle_atom_site_label_2
    _geom_angle_atom_site_label_3
    _geom_angle_site_symmetry_1
    _geom_angle_site_symmetry_3
    _geom_angle
    _geom_angle_publ_flag
    C2 O1 C8 . . 113.5(2) ?
    C4 O2 C10 . . 115.5(2) ?
    C6 O3 C12 . . 116.2(2) ?
    C6 C1 C2 . . 117.8(3) ?
    C6 C1 C7 . . 120.7(2) ?
    C2 C1 C7 . . 121.4(2) ?
    O1 C2 C3 . . 118.7(2) ?
    O1 C2 C1 . . 118.8(2) ?
    C3 C2 C1 . . 122.3(2) ?
    C2 C3 C4 . . 117.8(2) ?
    C2 C3 C9 . . 120.3(2) ?
    C4 C3 C9 . . 121.6(3) ?
    O2 C4 C3 . . 119.9(2) ?
    O2 C4 C5 . . 118.3(2) ?
    C3 C4 C5 . . 121.6(3) ?
    C6 C5 C4 . . 118.4(2) ?
    C6 C5 C11 . . 121.3(2) ?
    C4 C5 C11 . . 120.2(3) ?
    O3 C6 C5 . . 120.6(2) ?
    O3 C6 C1 . . 117.2(2) ?
    C5 C6 C1 . . 122.0(2) ?
    C1 C7 Br1 . . 111.74(18) ?
    C1 C7 H7A . . 109.3 ?
    Br1 C7 H7A . . 109.3 ?
    C1 C7 H7B . . 109.3 ?
    Br1 C7 H7B . . 109.3 ?
    H7A C7 H7B . . 107.9 ?
    O1 C8 H8A . . 109.5 ?
    O1 C8 H8B . . 109.5 ?
    H8A C8 H8B . . 109.5 ?
    O1 C8 H8C . . 109.5 ?
    H8A C8 H8C . . 109.5 ?
    H8B C8 H8C . . 109.5 ?
    C3 C9 Br2 . . 113.33(19) ?
    C3 C9 H9A . . 108.9 ?
    Br2 C9 H9A . . 108.9 ?
    C3 C9 H9B . . 108.9 ?
    Br2 C9 H9B . . 108.9 ?
    H9A C9 H9B . . 107.7 ?
    O2 C10 H10A . . 109.5 ?
    O2 C10 H10B . . 109.5 ?
    H10A C10 H10B . . 109.5 ?
    O2 C10 H10C . . 109.5 ?
    H10A C10 H10C . . 109.5 ?
    H10B C10 H10C . . 109.5 ?
    C5 C11 Br3 . . 111.17(18) ?
    C5 C11 H11A . . 109.4 ?
    Br3 C11 H11A . . 109.4 ?
    C5 C11 H11B . . 109.4 ?
    Br3 C11 H11B . . 109.4 ?
    H11A C11 H11B . . 108.0 ?
    O3 C12 H12A . . 109.5 ?
    O3 C12 H12B . . 109.5 ?
    H12A C12 H12B . . 109.5 ?
    O3 C12 H12C . . 109.5 ?
    H12A C12 H12C . . 109.5 ?
    H12B C12 H12C . . 109.5 ?
    C6A O3A C12A . . 116.2(2) ?
    C4A O2A C10A . . 114.8(2) ?
    C2A O1A C8A . . 112.6(2) ?
    C2A C1A C6A . . 117.8(3) ?
    C2A C1A C7A . . 121.3(2) ?
    C6A C1A C7A . . 120.9(3) ?
    O3A C6A C5A . . 119.3(2) ?
    O3A C6A C1A . . 118.6(3) ?
    C5A C6A C1A . . 122.0(3) ?
    C6A C5A C4A . . 118.1(2) ?
    C6A C5A C11A . . 120.7(3) ?
    C4A C5A C11A . . 121.0(3) ?
    O2A C4A C3A . . 118.1(3) ?
    O2A C4A C5A . . 120.2(2) ?
    C3A C4A C5A . . 121.6(3) ?
    C2A C3A C4A . . 118.3(3) ?
    C2A C3A C9A . . 120.9(2) ?
    C4A C3A C9A . . 120.8(3) ?
    O1A C2A C1A . . 119.2(2) ?
    O1A C2A C3A . . 118.6(2) ?
    C1A C2A C3A . . 122.1(2) ?
    C1A C7A Br1A . . 113.43(18) ?
    C1A C7A H7A1 . . 108.9 ?
    Br1A C7A H7A1 . . 108.9 ?
    C1A C7A H7A2 . . 108.9 ?
    Br1A C7A H7A2 . . 108.9 ?
    H7A1 C7A H7A2 . . 107.7 ?
    O3A C12A H12D . . 109.5 ?
    O3A C12A H12E . . 109.5 ?
    H12D C12A H12E . . 109.5 ?
    O3A C12A H12F . . 109.5 ?
    H12D C12A H12F . . 109.5 ?
    H12E C12A H12F . . 109.5 ?
    C5A C11A Br3A . . 112.86(18) ?
    C5A C11A H11C . . 109.0 ?
    Br3A C11A H11C . . 109.0 ?
    C5A C11A H11D . . 109.0 ?
    Br3A C11A H11D . . 109.0 ?
    H11C C11A H11D . . 107.8 ?
    O2A C10A H10D . . 109.5 ?
    O2A C10A H10E . . 109.5 ?
    H10D C10A H10E . . 109.5 ?
    O2A C10A H10F . . 109.5 ?
    H10D C10A H10F . . 109.5 ?
    H10E C10A H10F . . 109.5 ?
    C3A C9A Br2A . . 112.80(19) ?
    C3A C9A H9A1 . . 109.0 ?
    Br2A C9A H9A1 . . 109.0 ?
    C3A C9A H9A2 . . 109.0 ?
    Br2A C9A H9A2 . . 109.0 ?
    H9A1 C9A H9A2 . . 107.8 ?
    O1A C8A H8A1 . . 109.5 ?
    O1A C8A H8A2 . . 109.5 ?
    H8A1 C8A H8A2 . . 109.5 ?
    O1A C8A H8A3 . . 109.5 ?
    H8A1 C8A H8A3 . . 109.5 ?
    H8A2 C8A H8A3 . . 109.5 ?
    C2B O1B C8B . . 116.6(2) ?
    C4B O2B C10B . . 116.1(2) ?
    C6B O3B C12B . . 115.2(2) ?
    C6B C1B C2B . . 118.0(3) ?
    C6B C1B C7B . . 120.6(3) ?
    C2B C1B C7B . . 121.1(3) ?
    O1B C2B C3B . . 119.4(3) ?
    O1B C2B C1B . . 118.3(3) ?
    C3B C2B C1B . . 121.9(3) ?
    C2B C3B C4B . . 118.1(2) ?
    C2B C3B C9B . . 120.9(3) ?
    C4B C3B C9B . . 120.6(3) ?
    O2B C4B C5B . . 118.0(2) ?
    O2B C4B C3B . . 119.7(2) ?
    C5B C4B C3B . . 121.9(3) ?
    C6B C5B C4B . . 118.1(3) ?
    C6B C5B C11B . . 121.1(2) ?
    C4B C5B C11B . . 120.7(2) ?
    O3B C6B C5B . . 119.1(2) ?
    O3B C6B C1B . . 118.6(2) ?
    C5B C6B C1B . . 122.0(2) ?
    C1B C7B Br1B . . 113.00(19) ?
    C1B C7B H7B1 . . 109.0 ?
    Br1B C7B H7B1 . . 109.0 ?
    C1B C7B H7B2 . . 109.0 ?
    Br1B C7B H7B2 . . 109.0 ?
    H7B1 C7B H7B2 . . 107.8 ?
    O1B C8B H8B1 . . 109.5 ?
    O1B C8B H8B2 . . 109.5 ?
    H8B1 C8B H8B2 . . 109.5 ?
    O1B C8B H8B3 . . 109.5 ?
    H8B1 C8B H8B3 . . 109.5 ?
    H8B2 C8B H8B3 . . 109.5 ?
    C3B C9B Br2B . . 113.29(19) ?
    C3B C9B H9B1 . . 108.9 ?
    Br2B C9B H9B1 . . 108.9 ?
    C3B C9B H9B2 . . 108.9 ?
    Br2B C9B H9B2 . . 108.9 ?
    H9B1 C9B H9B2 . . 107.7 ?
    O2B C10B H10G . . 109.5 ?
    O2B C10B H10H . . 109.5 ?
    H10G C10B H10H . . 109.5 ?
    O2B C10B H10I . . 109.5 ?
    H10G C10B H10I . . 109.5 ?
    H10H C10B H10I . . 109.5 ?
    C5B C11B Br3B . . 111.49(18) ?
    C5B C11B H11E . . 109.3 ?
    Br3B C11B H11E . . 109.3 ?
    C5B C11B H11F . . 109.3 ?
    Br3B C11B H11F . . 109.3 ?
    H11E C11B H11F . . 108.0 ?
    O3B C12B H12G . . 109.5 ?
    O3B C12B H12H . . 109.5 ?
    H12G C12B H12H . . 109.5 ?
    O3B C12B H12I . . 109.5 ?
    H12G C12B H12I . . 109.5 ?
    H12H C12B H12I . . 109.5 ?
loop_
    _geom_torsion_atom_site_label_1
    _geom_torsion_atom_site_label_2
    _geom_torsion_atom_site_label_3
    _geom_torsion_atom_site_label_4
    _geom_torsion_site_symmetry_1
    _geom_torsion_site_symmetry_2
    _geom_torsion_site_symmetry_3
    _geom_torsion_site_symmetry_4
    _geom_torsion
    _geom_torsion_publ_flag
    C8 O1 C2 C3 . . . . -99.1(3) ?
    C8 O1 C2 C1 . . . . 85.4(3) ?
    C6 C1 C2 O1 . . . . 178.4(2) ?
    C7 C1 C2 O1 . . . . 2.1(4) ?
    C6 C1 C2 C3 . . . . 3.1(4) ?
    C7 C1 C2 C3 . . . . -173.1(2) ?
    O1 C2 C3 C4 . . . . -177.8(2) ?
    C1 C2 C3 C4 . . . . -2.6(4) ?
    O1 C2 C3 C9 . . . . -3.3(4) ?
    C1 C2 C3 C9 . . . . 172.0(2) ?
    C10 O2 C4 C3 . . . . 85.7(3) ?
    C10 O2 C4 C5 . . . . -99.5(3) ?
    C2 C3 C4 O2 . . . . 174.9(2) ?
    C9 C3 C4 O2 . . . . 0.4(4) ?
    C2 C3 C4 C5 . . . . 0.2(4) ?
    C9 C3 C4 C5 . . . . -174.3(2) ?
    O2 C4 C5 C6 . . . . -173.3(2) ?
    C3 C4 C5 C6 . . . . 1.5(4) ?
    O2 C4 C5 C11 . . . . 2.8(4) ?
    C3 C4 C5 C11 . . . . 177.6(2) ?
    C12 O3 C6 C5 . . . . 80.3(3) ?
    C12 O3 C6 C1 . . . . -104.2(3) ?
    C4 C5 C6 O3 . . . . 174.3(2) ?
    C11 C5 C6 O3 . . . . -1.7(4) ?
    C4 C5 C6 C1 . . . . -0.9(4) ?
    C11 C5 C6 C1 . . . . -176.9(2) ?
    C2 C1 C6 O3 . . . . -176.7(2) ?
    C7 C1 C6 O3 . . . . -0.5(4) ?
    C2 C1 C6 C5 . . . . -1.3(4) ?
    C7 C1 C6 C5 . . . . 174.9(2) ?
    C6 C1 C7 Br1 . . . . 83.6(3) ?
    C2 C1 C7 Br1 . . . . -100.3(3) ?
    C2 C3 C9 Br2 . . . . 88.5(3) ?
    C4 C3 C9 Br2 . . . . -97.1(3) ?
    C6 C5 C11 Br3 . . . . -95.2(3) ?
    C4 C5 C11 Br3 . . . . 88.8(3) ?
    C12A O3A C6A C5A . . . . -89.9(3) ?
    C12A O3A C6A C1A . . . . 93.9(3) ?
    C2A C1A C6A O3A . . . . 175.7(2) ?
    C7A C1A C6A O3A . . . . -5.4(4) ?
    C2A C1A C6A C5A . . . . -0.4(4) ?
    C7A C1A C6A C5A . . . . 178.6(2) ?
    O3A C6A C5A C4A . . . . -178.6(2) ?
    C1A C6A C5A C4A . . . . -2.5(4) ?
    O3A C6A C5A C11A . . . . -2.6(4) ?
    C1A C6A C5A C11A . . . . 173.4(2) ?
    C10A O2A C4A C3A . . . . -95.9(3) ?
    C10A O2A C4A C5A . . . . 88.1(3) ?
    C6A C5A C4A O2A . . . . 178.6(2) ?
    C11A C5A C4A O2A . . . . 2.6(4) ?
    C6A C5A C4A C3A . . . . 2.7(4) ?
    C11A C5A C4A C3A . . . . -173.3(2) ?
    O2A C4A C3A C2A . . . . -175.8(2) ?
    C5A C4A C3A C2A . . . . 0.1(4) ?
    O2A C4A C3A C9A . . . . 5.3(4) ?
    C5A C4A C3A C9A . . . . -178.7(2) ?
    C8A O1A C2A C1A . . . . 87.6(3) ?
    C8A O1A C2A C3A . . . . -95.8(3) ?
    C6A C1A C2A O1A . . . . 179.9(2) ?
    C7A C1A C2A O1A . . . . 0.9(4) ?
    C6A C1A C2A C3A . . . . 3.4(4) ?
    C7A C1A C2A C3A . . . . -175.6(2) ?
    C4A C3A C2A O1A . . . . -179.8(2) ?
    C9A C3A C2A O1A . . . . -1.0(4) ?
    C4A C3A C2A C1A . . . . -3.3(4) ?
    C9A C3A C2A C1A . . . . 175.6(2) ?
    C2A C1A C7A Br1A . . . . -101.2(3) ?
    C6A C1A C7A Br1A . . . . 79.8(3) ?
    C6A C5A C11A Br3A . . . . 90.0(3) ?
    C4A C5A C11A Br3A . . . . -94.2(3) ?
    C2A C3A C9A Br2A . . . . 101.2(3) ?
    C4A C3A C9A Br2A . . . . -80.0(3) ?
    C8B O1B C2B C3B . . . . -90.8(3) ?
    C8B O1B C2B C1B . . . . 95.9(3) ?
    C6B C1B C2B O1B . . . . 173.1(2) ?
    C7B C1B C2B O1B . . . . -1.0(4) ?
    C6B C1B C2B C3B . . . . -0.1(4) ?
    C7B C1B C2B C3B . . . . -174.2(2) ?
    O1B C2B C3B C4B . . . . -173.0(2) ?
    C1B C2B C3B C4B . . . . 0.1(4) ?
    O1B C2B C3B C9B . . . . -0.1(4) ?
    C1B C2B C3B C9B . . . . 173.0(2) ?
    C10B O2B C4B C5B . . . . -100.6(3) ?
    C10B O2B C4B C3B . . . . 86.7(3) ?
    C2B C3B C4B O2B . . . . 173.0(2) ?
    C9B C3B C4B O2B . . . . 0.1(4) ?
    C2B C3B C4B C5B . . . . 0.5(4) ?
    C9B C3B C4B C5B . . . . -172.4(2) ?
    O2B C4B C5B C6B . . . . -173.8(2) ?
    C3B C4B C5B C6B . . . . -1.1(4) ?
    O2B C4B C5B C11B . . . . 1.5(4) ?
    C3B C4B C5B C11B . . . . 174.1(2) ?
    C12B O3B C6B C5B . . . . 88.6(3) ?
    C12B O3B C6B C1B . . . . -97.7(3) ?
    C4B C5B C6B O3B . . . . 174.6(2) ?
    C11B C5B C6B O3B . . . . -0.6(4) ?
    C4B C5B C6B C1B . . . . 1.2(4) ?
    C11B C5B C6B C1B . . . . -174.1(2) ?
    C2B C1B C6B O3B . . . . -174.0(2) ?
    C7B C1B C6B O3B . . . . 0.1(4) ?
    C2B C1B C6B C5B . . . . -0.6(4) ?
    C7B C1B C6B C5B . . . . 173.6(2) ?
    C6B C1B C7B Br1B . . . . 93.5(3) ?
    C2B C1B C7B Br1B . . . . -92.5(3) ?
    C2B C3B C9B Br2B . . . . 93.7(3) ?
    C4B C3B C9B Br2B . . . . -93.5(3) ?
    C6B C5B C11B Br3B . . . . -97.1(3) ?
    C4B C5B C11B Br3B . . . . 87.8(3) ?
loop_
    _geom_hbond_atom_site_label_D
    _geom_hbond_atom_site_label_H
    _geom_hbond_atom_site_label_A
    _geom_hbond_site_symmetry_A
    _geom_hbond_distance_DH
    _geom_hbond_distance_HA
    _geom_hbond_distance_DA
    _geom_hbond_angle_DHA
    _geom_hbond_publ_flag
    C8A H8A1 Br1A 1_555 0.98 2.91 3.787(3) 149.5 y
    C8 H8A Br1 1_555 0.98 2.84 3.702(3) 147.8 y
    C8 H8C Br2 1_555 0.98 2.86 3.670(3) 140.0 y
    C7B H7B2 Br3B 1_455 0.99 2.92 3.665(3) 133.0 y
    C10 H10A Br2 1_555 0.98 2.85 3.717(3) 148.7 y
    C10 H10C Br3 1_555 0.98 2.89 3.673(3) 137.5 y
    C10A H10D Br3A 1_555 0.98 2.78 3.659(4) 149.4 y
    C10B H10G Br2B 1_555 0.98 2.72 3.606(3) 151.2 y
    C10B H10I Br3B 1_555 0.98 2.86 3.663(3) 139.5 y
    C11 H11B O1A 2_665 0.99 2.55 3.429(4) 148.3 y
    C8B H8B3 Br2B 1_555 0.98 2.85 3.697(4) 145.5 y
    C12B H12G Br3B 1_555 0.98 2.83 3.702(3) 149.4 y
data_global
_journal_date_recd_electronic     2013-03-06
_journal_date_accepted     2013-03-27
_journal_name_full     'Acta Crystallographica, Section E'
_journal_year     2013
_journal_volume     69
_journal_issue      5
_journal_page_first     o679
_journal_page_last     o679
_journal_paper_category     QO
_journal_paper_doi     10.1107/S1600536813008441
_journal_coeditor_code     ZS2251
_publ_contact_author_name     'Monika Mazik'
_publ_contact_author_address
;
Institut f\"ur Organische Chemie
Technische Universit\"at Bergakademie Freiberg
Leipziger Strasse 29
D-09596 Freiberg/Sachsen
Germany
;
_publ_contact_author_email     'monika.mazik@chemie.tu-freiberg.de'
_publ_contact_author_fax     '+493731393170'
_publ_contact_author_phone     '+493731392389'
_publ_section_title
;
1,3,5-Tris(bromomethyl)-2,4,6-trimethoxybenzene
;
loop_
    _publ_author_name
    _publ_author_footnote
    _publ_author_address
    'Koch, Niklas' .
;
Institut f\"ur Organische Chemie
Technische Universit\"at Bergakademie Freiberg
Leipziger Strasse 29
D-09596 Freiberg/Sachsen
Germany
;
    'Seichter, Wilhelm' .
;
Institut f\"ur Organische Chemie
Technische Universit\"at Bergakademie Freiberg
Leipziger Strasse 29
D-09596 Freiberg/Sachsen
Germany
;
    'Mazik, Monika' .
;
Institut f\"ur Organische Chemie
Technische Universit\"at Bergakademie Freiberg
Leipziger Strasse 29
D-09596 Freiberg/Sachsen
Germany
;
