# Supplementary material for: 1,3,5-Tris(bromo­meth­yl)-2,4,6-trimeth­oxy­benzene
Source: Acta Crystallogr Sect E Struct Rep Online. 2013 Apr 10;69(Pt 5):o679. doi: 10.1107/S1600536813008441 (PMC3647873; doi:10.1107/S1600536813008441)
Supplement: Supplementary file 2 [file e-69-0o679-Isup2.hkl]

# 
# h,k,l, Fc-squared, Fo-squared, sigma(Fo-squared) and status flag 
# 
data_I
_shelx_title ' Koch_9_0m in P-1' 
_shelx_refln_list_code          4 
_shelx_F_calc_maximum      426.09 
_exptl_crystal_F_000      1296.00 
_reflns_d_resolution_high  0.7354 
 
loop_ 
 _symmetry_equiv_pos_as_xyz 
 'x, y, z' 
 '-x, -y, -z' 
 
_cell_length_a     9.7508 
_cell_length_b    15.0974 
_cell_length_c    16.5500 
_cell_angle_alpha 114.433 
_cell_angle_beta   92.903 
_cell_angle_gamma  97.510 
 
_shelx_F_squared_multiplier     1.000 
 
loop_ 
 _refln_index_h 
 _refln_index_k 
 _refln_index_l 
 _refln_F_squared_calc 
 _refln_F_squared_meas 
 _refln_F_squared_sigma 
 _refln_observed_status 
   2   0   0    20073.12    20459.62    369.42 o 
   4   0   0      860.19     1020.66     30.10 o 
   5   0   0     1400.99     1539.83     44.79 o 
   6   0   0    21386.91    21808.13    332.91 o 
   7   0   0     1104.65     1139.09     39.21 o 
   8   0   0    28336.29    28274.33    652.05 o 
   9   0   0     2976.22     3012.45    138.23 o 
  10   0   0     5863.78     5634.12    292.87 o 
  11   0   0        4.46      -32.68     91.09 o 
  12   0   0      105.95       94.05    145.56 o 
  13   0   0      740.93      697.97    184.14 o 
 -13   1   0     2706.05     2746.59    235.87 o 
 -12   1   0      904.00     1117.07    121.85 o 
 -11   1   0     2747.28     2569.41    144.46 o 
 -10   1   0     2479.71     2575.05    132.69 o 
  -9   1   0    10438.36    10141.17    322.41 o 
  -8   1   0     1160.72     1061.75     58.87 o 
  -7   1   0    17832.80    17099.80    287.13 o 
  -6   1   0     5278.43     5319.79    120.52 o 
  -5   1   0     1820.12     1548.83     41.05 o 
  -4   1   0     1440.74     1330.80     34.63 o 
  -3   1   0    80922.93    79770.22   1433.98 o 
  -2   1   0     2759.98     2756.62     63.68 o 
  -1   1   0     9465.24     8084.54    313.91 o 
   0   1   0        5.30       -0.88      0.58 o 
   1   1   0     2870.03     3063.78    118.81 o 
   2   1   0    38183.67    37534.41    628.29 o 
   3   1   0    21970.06    22086.40    333.76 o 
   4   1   0      460.11      557.51     19.71 o 
   5   1   0    14512.76    14113.67    217.04 o 
   6   1   0     6719.49     6614.00    108.01 o 
   7   1   0     8456.82     8633.37    139.48 o 
   8   1   0      436.45      405.22     43.16 o 
   9   1   0     3084.86     3027.39    140.41 o 
  10   1   0     2506.03     2414.01    133.86 o 
  11   1   0     2082.60     2092.31    283.22 o 
  12   1   0      187.56      225.99    111.58 o 
 -13   2   0      748.28      737.76    134.34 o 
 -12   2   0     1456.27     1488.24    147.31 o 
 -11   2   0     3256.22     3334.06    168.63 o 
 -10   2   0     2304.50     2369.32    130.61 o 
  -9   2   0      956.36      984.68     87.68 o 
  -8   2   0     5730.45     5697.94    156.20 o 
  -7   2   0    13348.41    12761.25    271.56 o 
  -6   2   0     8569.67     8722.66    187.83 o 
  -5   2   0      198.78      193.45     24.54 o 
  -4   2   0     5771.30     5961.67    102.50 o 
  -3   2   0    73916.87    73347.18   1306.94 o 
  -2   2   0     1032.10     1031.10     24.28 o 
   0   2   0    10879.24    10554.46    135.75 o 
   2   2   0    27980.61    28561.54    398.87 o 
   3   2   0     9075.14     9139.23    140.90 o 
   4   2   0     4625.81     4905.50     79.96 o 
   5   2   0     4448.38     4703.94     79.14 o 
   6   2   0     1189.46     1100.14     34.70 o 
   7   2   0     3218.94     3237.51     78.14 o 
   8   2   0     1023.79     1077.88     59.23 o 
   9   2   0     7978.72     8020.54    540.14 o 
  10   2   0     2845.16     3018.16    151.45 o 
  11   2   0      203.78      195.12     99.54 o 
  12   2   0      702.25      626.07    161.34 o 
 -13   3   0     3577.42     3895.19    207.43 o 
 -12   3   0      756.30      695.56    111.52 o 
 -11   3   0       94.87      165.72     91.76 o 
 -10   3   0      109.96       91.94     78.38 o 
  -9   3   0      809.43      799.83     81.90 o 
  -8   3   0    16031.89    16008.75    393.12 o 
  -7   3   0      893.02      935.72     37.74 o 
  -6   3   0    27817.58    27399.91    499.49 o 
  -5   3   0    15705.29    14257.69    262.96 o 
  -4   3   0     2708.12     2536.15     61.87 o 
  -3   3   0     4243.02     4037.62     87.56 o 
  -2   3   0     1990.54     2187.35     37.07 o 
  -1   3   0    14119.48    15051.64    182.82 o 
   0   3   0    10592.88    11604.92    144.18 o 
   1   3   0    16798.05    18084.09    250.48 o 
   2   3   0     2699.42     2709.12     38.75 o 
   3   3   0       32.46       95.13     11.35 o 
   4   3   0       18.90      117.66     15.13 o 
   5   3   0     8720.49     8015.53    126.76 o 
   6   3   0     4339.87     4410.89     77.00 o 
   7   3   0     2785.25     2692.22     92.38 o 
   8   3   0     9181.79     8785.06    184.80 o 
   9   3   0     8483.10     7921.65    264.75 o 
  10   3   0        2.24     -120.90     83.06 o 
  11   3   0     1233.65     1095.25    155.20 o 
  12   3   0       52.89      199.92    164.85 o 
 -13   4   0     1588.35     1893.07    147.87 o 
 -12   4   0      559.95      505.83    109.04 o 
 -11   4   0      114.13       70.90     90.99 o 
 -10   4   0        1.93       59.35     86.02 o 
  -9   4   0     2175.64     2265.60    116.56 o 
  -8   4   0      695.69      708.05     86.81 o 
  -7   4   0      351.96      406.25     32.95 o 
  -6   4   0       12.93       22.42     24.86 o 
  -5   4   0      198.84      164.03     26.38 o 
  -4   4   0     2965.09     3188.20     74.38 o 
  -3   4   0     1521.85     1591.56     35.42 o 
  -2   4   0    32175.15    31693.78    436.66 o 
  -1   4   0     1194.77     1198.67     20.60 o 
   0   4   0    17390.08    18217.99    222.87 o 
   1   4   0     9156.66     9553.28    119.72 o 
   2   4   0     2773.07     2856.90     44.01 o 
   3   4   0     2095.65     2345.64     42.91 o 
   4   4   0    26986.15    27803.53    418.03 o 
   5   4   0      396.51      448.60     22.32 o 
   6   4   0     1493.89     1494.30     39.49 o 
   7   4   0     5549.40     5421.86     99.76 o 
   8   4   0     1110.18     1041.30     56.71 o 
   9   4   0     3114.83     2968.84    144.83 o 
  10   4   0     1381.30     1452.13    114.66 o 
  11   4   0      253.69      317.42    152.57 o 
  12   4   0     2507.42     2651.59    229.73 o 
 -13   5   0        1.80      117.52    117.73 o 
 -12   5   0        1.50      128.38    105.32 o 
 -11   5   0     2120.22     1868.60    120.86 o 
 -10   5   0       83.93       64.01     81.84 o 
  -9   5   0     6558.38     6379.32    297.25 o 
  -8   5   0     8792.56     8015.23    261.62 o 
  -7   5   0      215.67      233.58     35.39 o 
  -6   5   0     6107.91     6024.27    134.65 o 
  -5   5   0    18721.78    18675.48    382.79 o 
  -4   5   0     3394.43     3167.40     67.34 o 
  -3   5   0     9172.17     9117.34    137.94 o 
  -2   5   0     5479.42     5449.04     77.98 o 
  -1   5   0      470.13      595.40     19.39 o 
   0   5   0     1874.80     2077.58     29.23 o 
   1   5   0    21565.20    23628.40    292.53 o 
   2   5   0     3056.62     3226.50     47.43 o 
   3   5   0     1375.77     1568.91     42.42 o 
   4   5   0     3699.83     3648.21     57.72 o 
   5   5   0    11049.28    10943.30    167.72 o 
   6   5   0    20668.89    20218.29    304.02 o 
   7   5   0     6918.14     6883.71    122.32 o 
   8   5   0      824.68      773.63     81.22 o 
   9   5   0     8269.95     7792.13    264.75 o 
  10   5   0     1081.43     1028.89    102.83 o 
  11   5   0     1043.95      927.71    168.35 o 
 -13   6   0     1232.73     1444.75    137.63 o 
 -12   6   0      478.00      542.90    111.27 o 
 -11   6   0      113.12      157.67     94.15 o 
 -10   6   0      748.47      724.53     95.46 o 
  -9   6   0     1933.94     1650.49    101.06 o 
  -8   6   0    13291.38    13034.60    515.59 o 
  -7   6   0     1030.55     1080.00     43.09 o 
  -6   6   0       12.94       46.12     18.01 o 
  -5   6   0      319.72      301.84     26.15 o 
  -4   6   0    26512.58    25729.79    413.85 o 
  -3   6   0     2165.18     2296.31     45.78 o 
  -2   6   0    23449.92    23617.60    325.26 o 
  -1   6   0       41.94      114.45     18.93 o 
   0   6   0    44554.89    44367.75    578.13 o 
   1   6   0     1284.54     1517.00     25.28 o 
   2   6   0     7893.83     8664.89    117.68 o 
   3   6   0     3718.08     4083.69     63.87 o 
   4   6   0     3108.23     2902.30     71.89 o 
   5   6   0      360.47      443.38     21.08 o 
   6   6   0      134.81      169.28     27.97 o 
   7   6   0     1574.05     1476.42     51.14 o 
   8   6   0     8588.62     8501.63    284.59 o 
   9   6   0     3892.36     3516.16    222.72 o 
  10   6   0       34.97      399.84    143.80 o 
  11   6   0        6.34      103.47    157.83 o 
 -12   7   0      415.47      482.60    109.32 o 
 -11   7   0      468.15      354.10    128.90 o 
 -10   7   0     1249.18     1252.94    106.10 o 
  -9   7   0      162.67      229.80     77.32 o 
  -8   7   0     3640.22     3446.19    144.37 o 
  -7   7   0     1548.58     1547.89     58.98 o 
  -6   7   0     1734.89     1518.42    104.37 o 
  -5   7   0      397.20      482.64     25.60 o 
  -4   7   0     2771.04     2759.50     55.43 o 
  -3   7   0      639.94      603.41     20.23 o 
  -2   7   0    20335.29    19932.21    275.46 o 
   0   7   0     6066.66     5830.54     86.02 o 
   1   7   0    26148.59    27842.21    345.13 o 
   2   7   0     4447.95     4661.96     71.82 o 
   3   7   0    10867.33    11250.90    161.36 o 
   4   7   0     1514.26     1496.34     41.37 o 
   5   7   0     5918.05     5778.15    105.37 o 
   6   7   0     4933.13     4822.70    117.14 o 
   7   7   0      901.58      973.54    139.42 o 
   8   7   0     1045.96     1069.06    156.96 o 
   9   7   0      986.18      943.49    142.05 o 
  10   7   0      372.46      375.29    143.80 o 
  11   7   0        3.20      264.81    164.85 o 
 -12   8   0       94.22      140.86    107.86 o 
 -11   8   0    12807.00    13650.75    434.64 o 
 -10   8   0     1073.93      971.34     99.82 o 
  -9   8   0       96.47       89.95     74.95 o 
  -8   8   0     2251.39     2137.57    112.10 o 
  -7   8   0     4482.17     4571.32    132.65 o 
  -6   8   0     1491.26     1528.78     45.14 o 
  -5   8   0    17346.50    16958.40    277.32 o 
  -4   8   0     2605.83     2610.99     54.92 o 
  -3   8   0    22976.59    22749.77    314.21 o 
  -2   8   0     6463.87     6132.84     80.22 o 
  -1   8   0      640.38      655.86     19.41 o 
   0   8   0     9408.57     9891.21    134.06 o 
   1   8   0      195.47      250.08     14.04 o 
   2   8   0     2841.34     2937.97     61.66 o 
   3   8   0     4697.10     4814.11     76.06 o 
   4   8   0     6150.25     6281.69    105.40 o 
   5   8   0    11366.25    11079.59    190.89 o 
   6   8   0    10671.75    10412.25    198.35 o 
   7   8   0      307.24      296.22     75.37 o 
   8   8   0      773.51      896.14    136.79 o 
   9   8   0      161.47      154.33    128.02 o 
 -12   9   0      101.76      166.97    111.58 o 
 -11   9   0     2486.95     2705.38    146.75 o 
 -10   9   0      198.36      195.24     88.87 o 
  -9   9   0    10574.97    10243.67    333.20 o 
  -8   9   0    16127.51    16309.69    375.59 o 
  -7   9   0       90.17      110.43     54.55 o 
  -6   9   0    11564.58    10989.13    202.31 o 
  -5   9   0     2479.63     2397.33     56.27 o 
  -4   9   0      373.27      383.28     25.26 o 
  -3   9   0    17220.74    17578.69    255.32 o 
  -2   9   0       67.31       79.43     15.16 o 
  -1   9   0     7669.61     7785.84    106.02 o 
   0   9   0     9847.06    10294.09    147.66 o 
   1   9   0    16000.84    15899.32    224.42 o 
   2   9   0     1619.13     1541.77     35.75 o 
   3   9   0      134.99      149.00     24.26 o 
   4   9   0     4021.37     4082.32    102.09 o 
   5   9   0      435.74      355.35     36.72 o 
   6   9   0      737.09      813.82    167.43 o 
   7   9   0     1087.06     1057.48    143.80 o 
   8   9   0     1812.60     1967.65    177.12 o 
   9   9   0     1117.18     1052.22    164.85 o 
  10   9   0       24.56       99.96    145.56 o 
 -12  10   0     2345.56     2569.36    183.26 o 
 -11  10   0       41.27       19.29    156.08 o 
 -10  10   0      426.75      461.63     63.62 o 
  -9  10   0     3948.15     3955.72    123.25 o 
  -8  10   0      309.60      348.74     61.94 o 
  -7  10   0     1416.43     1356.32     75.81 o 
  -6  10   0     4115.01     4101.48    112.00 o 
  -5  10   0     1978.13     1932.38     57.80 o 
  -4  10   0      368.80      416.10     26.37 o 
  -3  10   0      214.92      232.79     20.59 o 
  -2  10   0     3307.60     3455.39     57.80 o 
  -1  10   0     1888.76     1862.17     39.99 o 
   0  10   0      836.09      943.25     25.39 o 
   1  10   0       55.28       69.44     15.66 o 
   2  10   0     1651.53     1555.14     38.16 o 
   3  10   0      186.40      242.66     25.86 o 
   4  10   0       29.35       27.63     26.74 o 
   5  10   0        1.57      -14.92     57.00 o 
   6  10   0     1535.07     1608.14    152.57 o 
   7  10   0     9651.96     9224.44    445.44 o 
   8  10   0     1782.00     1722.13    173.62 o 
   9  10   0      917.69      918.94    157.83 o 
 -11  11   0     2369.80     2350.42    113.97 o 
 -10  11   0      126.44       50.08     61.84 o 
  -9  11   0        0.67       58.34     56.92 o 
  -8  11   0      530.14      502.57     56.07 o 
  -7  11   0      560.66      601.87     53.36 o 
  -6  11   0      641.15      540.00     62.80 o 
  -5  11   0     2342.92     2281.93     71.54 o 
  -4  11   0      707.30      740.11     36.59 o 
  -3  11   0     3382.45     3504.02     60.53 o 
  -2  11   0    11909.76    11920.81    170.50 o 
  -1  11   0      283.66      275.89     24.33 o 
   0  11   0      417.24      490.53     24.02 o 
   1  11   0     7782.36     7429.74    113.21 o 
   2  11   0     6127.11     6106.42    114.34 o 
   3  11   0      345.34      363.72     36.55 o 
   4  11   0     7871.30     7664.07    152.56 o 
   5  11   0      136.70       78.92    103.47 o 
   6  11   0     1186.80     1395.94    152.57 o 
   7  11   0      596.48      484.02    138.54 o 
   8  11   0      576.77      773.38    154.33 o 
   9  11   0      171.15      189.40    157.83 o 
 -11  12   0      128.44      -43.84    143.80 o 
 -10  12   0      303.66      404.83     71.86 o 
  -9  12   0     1531.04     1787.14     82.74 o 
  -8  12   0       31.91      159.97     54.56 o 
  -7  12   0        0.90       -4.98     51.91 o 
  -6  12   0     2004.15     1897.54     75.60 o 
  -5  12   0      566.48      633.20     46.86 o 
  -4  12   0     6827.05     6516.03    140.96 o 
  -3  12   0     1170.62     1164.81     41.10 o 
  -2  12   0      148.95      133.21     23.86 o 
  -1  12   0     1813.81     1845.62     47.06 o 
   0  12   0     2433.25     2599.80     56.68 o 
   1  12   0     1049.77      992.31     42.78 o 
   2  12   0     2616.62     2566.67     74.82 o 
   3  12   0      491.24      426.45     54.17 o 
   4  12   0     7323.20     7405.86    359.51 o 
   5  12   0       11.71      278.84    112.24 o 
   6  12   0       13.18       17.54    128.02 o 
   7  12   0       14.79        7.01    136.79 o 
   8  12   0      789.55      769.54    125.48 o 
 -10  13   0     1238.21     1204.79    163.09 o 
  -9  13   0      746.48      825.99    145.56 o 
  -8  13   0      142.10      128.02     57.79 o 
  -7  13   0     2177.85     1957.35     85.06 o 
  -6  13   0       20.96      -51.49     50.58 o 
  -5  13   0     9766.17     9333.13    227.33 o 
  -4  13   0     7060.33     6755.84    149.57 o 
  -3  13   0       13.07      -40.87     34.59 o 
  -2  13   0      579.13      626.98     35.48 o 
  -1  13   0      745.53      736.81     48.55 o 
   0  13   0      278.53      329.62     40.14 o 
   1  13   0    21252.35    20765.64    425.76 o 
   2  13   0      940.43      820.72     73.57 o 
   3  13   0     7398.28     7362.83    312.16 o 
   4  13   0     5546.97     5050.80    199.60 o 
   5  13   0     3302.83     3273.28    169.23 o 
   6  13   0     2236.28     2297.30    143.80 o 
   7  13   0       22.94       48.14    115.80 o 
 -10  14   0     3521.75     3600.34    270.07 o 
  -9  14   0       58.27       24.55    143.80 o 
  -8  14   0     4712.03     4861.24    275.33 o 
  -7  14   0      359.06      494.54    128.02 o 
  -6  14   0        0.83      -96.45    122.76 o 
  -5  14   0     1894.31     1788.77    157.83 o 
  -4  14   0     3256.53     3340.79    219.21 o 
  -3  14   0     9409.25     9113.96    422.64 o 
  -2  14   0    18230.36    18004.83    424.99 o 
  -1  14   0       88.83       81.78     53.67 o 
   0  14   0      586.55      743.70     63.25 o 
   1  14   0      387.00      530.83    129.77 o 
   2  14   0       34.27       48.60     75.89 o 
   3  14   0     4570.38     4341.63    265.68 o 
   4  14   0      334.64      278.48     90.38 o 
   5  14   0      402.10      422.62    104.62 o 
   6  14   0     9222.01     8617.13    303.10 o 
  -9  15   0     2076.99     2172.83    191.15 o 
  -8  15   0      116.78      191.15    145.56 o 
  -7  15   0       28.12      -89.44    135.03 o 
  -6  15   0     1067.40     1176.73    154.33 o 
  -5  15   0       72.76      -45.60    119.25 o 
  -4  15   0     1225.94     1310.01    142.05 o 
  -3  15   0     2425.72     2328.91    182.38 o 
  -2  15   0     2047.42     1906.27    152.57 o 
  -1  15   0    13489.57    13255.99    398.72 o 
   0  15   0     2008.74     1997.22    166.60 o 
   1  15   0      251.75      370.08     83.08 o 
   2  15   0     1178.39     1121.72    141.17 o 
   3  15   0      232.01      211.76     93.32 o 
   4  15   0      893.72      925.43    108.68 o 
   5  15   0     1088.64     1148.26    125.48 o 
   6  15   0      104.26      165.93    116.03 o 
  -8  16   0       24.66      106.98    145.56 o 
  -7  16   0      186.53      187.65    149.06 o 
  -6  16   0        7.02       14.03    129.77 o 
  -5  16   0     7425.72     7805.70    391.07 o 
  -4  16   0     1604.31     1713.36    161.34 o 
  -3  16   0      268.51      259.55    131.53 o 
  -2  16   0       33.67      -50.86    121.01 o 
  -1  16   0      131.87      180.63    124.51 o 
   0  16   0        6.55       41.90     82.12 o 
   1  16   0       21.16       48.25     86.78 o 
   2  16   0        6.43       65.72     92.33 o 
   3  16   0      402.87      352.83    102.37 o 
   4  16   0      550.70      550.99    109.55 o 
  -7  17   0     2490.74     2577.93    213.95 o 
  -6  17   0       47.20      247.27    143.80 o 
  -5  17   0       20.21      -29.81    147.31 o 
  -4  17   0     2260.24     2271.04    185.89 o 
  -3  17   0     2843.38     2548.12    205.18 o 
  -2  17   0     2735.86     2819.94    206.94 o 
  -1  17   0      176.22      201.68    124.51 o 
   0  17   0        7.48      -70.15    124.51 o 
   1  17   0      473.44      566.41    101.66 o 
   2  17   0       39.65      -62.05     93.63 o 
   3  17   0     1459.45     1447.71    124.95 o 
  -5  18   0        0.68     -143.80    154.33 o 
  -4  18   0     1398.72     1574.82    184.14 o 
  -3  18   0      112.06      145.56    150.82 o 
  -2  18   0      143.66       10.52    135.03 o 
  -1  18   0      495.06      624.32    152.57 o 
   0  18   0       68.91       49.10    143.80 o 
   1  18   0       48.51       89.44    143.80 o 
   2 -19   1      241.35      336.71    152.57 o 
   3 -19   1       78.44       14.03    149.06 o 
  -2 -18   1      495.39      630.25    166.60 o 
  -1 -18   1        4.33      -47.69     99.77 o 
   0 -18   1     1486.42     1553.77    163.09 o 
   1 -18   1      422.84      277.08    133.28 o 
   2 -18   1     1026.08     1018.90    157.83 o 
   3 -18   1      484.11      278.84    145.56 o 
   4 -18   1     3845.45     4143.98    273.58 o 
   5 -18   1       13.90      -26.31    136.79 o 
   6 -18   1      610.51      782.15    168.35 o 
  -4 -17   1      291.24      246.98    114.97 o 
  -3 -17   1      964.64      987.54    111.07 o 
  -2 -17   1     2883.50     3231.99    205.18 o 
  -1 -17   1     1333.46     1356.96    106.45 o 
   0 -17   1      661.66      657.45     91.14 o 
   1 -17   1     2547.01     2527.08    189.40 o 
   2 -17   1     1191.83     1111.84    147.31 o 
   3 -17   1     2235.78     2179.84    178.88 o 
   4 -17   1     2342.86     2316.63    185.89 o 
   5 -17   1       43.60      -24.55    140.30 o 
   6 -17   1     2845.92     2853.26    220.97 o 
   7 -17   1      742.60      547.15    161.34 o 
  -5 -16   1      889.64      783.34    118.74 o 
  -4 -16   1        4.78       30.08     98.83 o 
  -3 -16   1     6480.68     6844.96    243.05 o 
  -2 -16   1     4467.08     4548.02    185.81 o 
  -1 -16   1       51.19       77.11     78.09 o 
   0 -16   1     9867.17     9604.93    304.44 o 
   1 -16   1      162.82      156.05     72.78 o 
   2 -16   1      555.32      522.60    119.25 o 
   3 -16   1        2.00       10.52    113.99 o 
   4 -16   1       42.71      -70.15    115.74 o 
   5 -16   1     3979.55     3898.47    240.26 o 
   6 -16   1     6892.02     7139.30    368.28 o 
   7 -16   1      427.92      601.52    142.05 o 
   8 -16   1     1420.93     1653.74    184.14 o 
  -6 -15   1     1595.29     1445.62    131.89 o 
  -5 -15   1       10.05      -34.55    105.72 o 
  -4 -15   1     1495.62     1505.69    119.08 o 
  -3 -15   1     2148.59     2192.88    136.79 o 
  -2 -15   1      750.96      834.73     92.33 o 
  -1 -15   1     4462.37     4729.89    177.56 o 
   0 -15   1     1694.02     1785.04     89.64 o 
   1 -15   1       11.14       95.79     57.52 o 
   2 -15   1    10586.12    10590.98    329.41 o 
   3 -15   1      161.46      106.98    106.98 o 
   4 -15   1      674.18      612.04    126.27 o 
   5 -15   1      836.88      982.07    140.30 o 
   6 -15   1      259.64      406.86    133.28 o 
   7 -15   1      991.58      982.07    142.05 o 
   8 -15   1      631.94      613.79    138.54 o 
   9 -15   1     1640.29     1765.97    185.89 o 
  -7 -14   1       50.92      157.43    116.23 o 
  -6 -14   1       32.87       63.25    131.53 o 
  -5 -14   1      147.42      175.18    111.36 o 
  -4 -14   1      135.79       32.17     91.79 o 
  -3 -14   1     1533.73     1488.62     99.11 o 
  -2 -14   1     1218.92     1406.84    120.79 o 
  -1 -14   1      773.02      768.64     66.76 o 
   0 -14   1      469.13      506.41     48.72 o 
   1 -14   1       28.89       78.37     43.63 o 
   2 -14   1        9.38       83.81     41.15 o 
   3 -14   1     1268.90     1454.16     89.59 o 
   4 -14   1       72.47      206.63     71.29 o 
   5 -14   1       20.63      -31.57    110.48 o 
   6 -14   1     1465.65     1459.07    149.06 o 
   7 -14   1       12.03      184.14    119.25 o 
   8 -14   1      115.35       68.39    131.53 o 
   9 -14   1       45.47      208.69    133.28 o 
  10 -14   1      143.81       26.31    143.80 o 
  -8 -13   1       54.65      148.99    121.68 o 
  -7 -13   1     2627.38     2486.33    149.66 o 
  -6 -13   1     1883.21     1750.54    129.08 o 
  -5 -13   1     1683.54     1600.38    115.70 o 
  -4 -13   1        7.96      -97.14     64.76 o 
  -3 -13   1       38.74      112.85     60.62 o 
  -2 -13   1      170.45      268.56    117.77 o 
  -1 -13   1     1276.36     1229.64     54.65 o 
   0 -13   1      286.45      278.91     35.97 o 
   1 -13   1      558.34      558.61     36.83 o 
   2 -13   1    11871.87    11684.58    184.09 o 
   3 -13   1     1603.03     1606.72     44.02 o 
   4 -13   1     1388.76     1324.12     48.21 o 
   5 -13   1       82.49      103.73     51.89 o 
   6 -13   1      975.30      966.34     58.25 o 
   7 -13   1      158.33      132.32     53.67 o 
   8 -13   1     2763.67     2769.09    215.70 o 
   9 -13   1       47.11       64.89    124.51 o 
  10 -13   1     2161.49     2269.28    187.65 o 
  11 -13   1     2336.18     2705.95    220.97 o 
  -8 -12   1      384.76      270.77    116.72 o 
  -7 -12   1       44.15       52.44    106.99 o 
  -6 -12   1      177.49      105.38     93.87 o 
  -5 -12   1     1915.66     1792.51    110.86 o 
  -4 -12   1        7.85      -68.80     60.18 o 
  -3 -12   1     1560.93     1540.19     63.68 o 
  -2 -12   1       77.20       99.95     28.29 o 
  -1 -12   1     6001.24     5665.35    108.79 o 
   0 -12   1        2.27        2.70     22.37 o 
   1 -12   1       37.19       88.73     25.18 o 
   2 -12   1     2194.27     2227.65     51.31 o 
   3 -12   1      668.54      766.02     34.02 o 
   4 -12   1    10028.11     9557.07    177.82 o 
   5 -12   1     5422.19     5241.87    120.98 o 
   6 -12   1      295.10      216.29     47.19 o 
   7 -12   1     6101.49     5962.18    157.44 o 
   8 -12   1      662.52      648.37     58.67 o 
   9 -12   1     1633.49     1793.06     81.87 o 
  10 -12   1      641.90      338.46    147.31 o 
  11 -12   1      104.26       85.93    142.05 o 
  -9 -11   1      518.80      448.48    121.29 o 
  -8 -11   1      790.92      749.00    117.98 o 
  -7 -11   1      766.08      647.49    105.87 o 
  -6 -11   1      302.94      392.83    126.27 o 
  -5 -11   1     5256.83     5293.65    196.31 o 
  -4 -11   1     3356.36     3408.01     87.53 o 
  -3 -11   1     2553.03     2485.79     59.46 o 
  -2 -11   1     1445.71     1291.42     35.91 o 
  -1 -11   1      122.01      124.33     23.95 o 
   0 -11   1        5.34       19.34     19.74 o 
   1 -11   1     7760.81     7788.78    125.15 o 
   2 -11   1     3205.64     3255.77     56.62 o 
   3 -11   1      402.14      377.68     25.52 o 
   4 -11   1    13990.16    13570.60    222.61 o 
   5 -11   1       61.93       75.22     31.37 o 
   6 -11   1    17428.80    16421.18    403.48 o 
   7 -11   1     1891.48     1883.98     76.34 o 
   8 -11   1       23.61       -6.86     50.22 o 
   9 -11   1     1784.75     1989.26     86.92 o 
  10 -11   1       79.08       92.86     62.19 o 
  11 -11   1      678.40      826.05     91.19 o 
 -10 -10   1     1132.79      947.20    184.14 o 
  -9 -10   1        5.29      -77.22    112.92 o 
  -8 -10   1      582.26      631.33    143.80 o 
  -7 -10   1      122.07       56.12    113.99 o 
  -6 -10   1     1998.71     2008.51    109.04 o 
  -5 -10   1     2555.92     2546.00     88.24 o 
  -4 -10   1     9797.16     9510.41    151.55 o 
  -3 -10   1    17318.39    16684.73    256.49 o 
  -2 -10   1     5167.24     4792.56     78.11 o 
  -1 -10   1     1803.82     1747.67     35.10 o 
   0 -10   1     1274.40     1212.50     35.98 o 
   1 -10   1     5627.25     5455.52     83.70 o 
   2 -10   1     9409.16     9121.96    141.45 o 
   3 -10   1     1988.13     1989.75     47.01 o 
   4 -10   1     2271.65     2279.87     51.34 o 
   5 -10   1     2140.29     2063.05     57.55 o 
   6 -10   1     3133.73     3043.30     83.04 o 
   7 -10   1       25.18       63.19     43.94 o 
   8 -10   1      812.95      882.63     59.56 o 
   9 -10   1     1338.25     1432.49     75.58 o 
  10 -10   1     4600.36     5115.62    150.44 o 
  11 -10   1      503.29      581.76    168.35 o 
  12 -10   1     1283.86     1372.60    125.64 o 
 -10  -9   1      115.25     -256.04    184.14 o 
  -9  -9   1       24.51       54.36    136.79 o 
  -8  -9   1      654.32      771.63    142.05 o 
  -7  -9   1     3924.93     4042.27    256.04 o 
  -6  -9   1      485.66      551.37     53.61 o 
  -5  -9   1     1665.58     1473.53     45.73 o 
  -4  -9   1     2904.09     2936.84     62.22 o 
  -3  -9   1        1.18       -0.89     19.88 o 
  -2  -9   1    12642.14    11868.29    183.33 o 
  -1  -9   1       22.94       59.26     13.39 o 
   0  -9   1    16804.97    17166.50    241.24 o 
   1  -9   1     3343.25     3239.24     58.39 o 
   2  -9   1    14797.02    15022.62    222.87 o 
   3  -9   1    33082.00    32681.80    477.74 o 
   4  -9   1     1818.87     1663.14     47.24 o 
   5  -9   1     2911.94     2778.07     65.71 o 
   6  -9   1       28.95      110.68     29.89 o 
   7  -9   1     1588.71     1616.08     58.71 o 
   8  -9   1      462.77      401.82     75.02 o 
   9  -9   1      861.69      882.27     86.70 o 
  10  -9   1      501.41      532.18     93.62 o 
  11  -9   1      653.00      661.33    100.35 o 
  12  -9   1      135.83       -0.67    103.81 o 
 -11  -8   1     2695.17     2719.44    362.14 o 
 -10  -8   1     2174.74     1950.11    194.66 o 
  -9  -8   1        0.70      -78.92    131.53 o 
  -8  -8   1     4357.76     4417.56    273.58 o 
  -7  -8   1      992.28      945.87     68.05 o 
  -6  -8   1     8802.45     8405.67    163.31 o 
  -5  -8   1     9286.92     9029.77    155.92 o 
  -4  -8   1     6541.67     6294.91    111.69 o 
  -3  -8   1      237.41      232.37     18.29 o 
  -2  -8   1    11448.82    11348.92    161.72 o 
  -1  -8   1    18732.58    19319.07    254.38 o 
   0  -8   1    23774.60    24655.71    343.75 o 
   1  -8   1      783.38      694.86     18.35 o 
   2  -8   1      357.19      376.24     17.65 o 
   3  -8   1     4235.36     4128.68     75.49 o 
   4  -8   1     1699.31     1596.27     41.10 o 
   5  -8   1     1011.56      971.81     31.57 o 
   6  -8   1     3719.22     3791.60     75.39 o 
   7  -8   1     2373.03     2563.43    124.72 o 
   8  -8   1      221.64      299.80     85.93 o 
   9  -8   1     1704.21     1856.45    170.11 o 
  10  -8   1     5888.90     6017.25    225.35 o 
  11  -8   1      486.72      368.55    108.73 o 
  12  -8   1     2341.49     2175.71    141.37 o 
 -11  -7   1     6613.27     6330.84    350.74 o 
 -10  -7   1      351.44      371.78    150.82 o 
  -8  -7   1     1299.00     1258.49    142.93 o 
  -7  -7   1      684.69      752.09     52.72 o 
  -6  -7   1      472.43      536.92     38.86 o 
  -5  -7   1     1035.20     1000.60     34.89 o 
  -4  -7   1      161.68      259.06     22.97 o 
  -3  -7   1    29428.65    28548.36    425.99 o 
  -2  -7   1    38666.57    39183.88    540.95 o 
  -1  -7   1    14384.55    14312.91    202.25 o 
   0  -7   1     7485.90     8515.95    131.29 o 
   1  -7   1      346.65      439.71     14.46 o 
   2  -7   1    15816.18    15504.82    215.02 o 
   3  -7   1     4365.67     4630.94     74.30 o 
   4  -7   1     2847.06     2606.44     52.56 o 
   5  -7   1     1871.49     1793.48     44.04 o 
   6  -7   1        1.46       -0.55     28.47 o 
   7  -7   1    10805.37    10546.39    329.55 o 
   8  -7   1     6180.72     5757.40    204.60 o 
   9  -7   1       93.75      126.12     73.78 o 
  10  -7   1    11067.63    10413.27    337.90 o 
  11  -7   1     1671.08     1750.69    149.06 o 
  12  -7   1       31.82      113.09    109.61 o 
 -11  -6   1      478.54      396.34    154.33 o 
 -10  -6   1      778.58      482.27    138.54 o 
  -9  -6   1     1847.05     1719.95    112.66 o 
  -8  -6   1      145.07       88.25     72.53 o 
  -7  -6   1      135.99      152.46     31.90 o 
  -6  -6   1     9327.93     9494.98    148.50 o 
  -5  -6   1     2797.39     3008.07     55.97 o 
  -4  -6   1     8316.04     8620.00    145.95 o 
  -3  -6   1    36129.47    36125.13    614.03 o 
  -2  -6   1       36.22      119.32     11.87 o 
  -1  -6   1     1100.93     1528.42     48.60 o 
   0  -6   1    15506.85    15652.06    221.10 o 
   1  -6   1      357.04      389.62     12.61 o 
   2  -6   1      491.86      723.59     21.21 o 
   3  -6   1       95.38      177.31     25.28 o 
   4  -6   1     2335.56     2300.90     54.02 o 
   5  -6   1     2116.81     2248.37     56.64 o 
   6  -6   1      792.20      782.25     67.16 o 
   7  -6   1     7039.92     7194.43    160.09 o 
   8  -6   1     2763.31     2727.68    291.11 o 
   9  -6   1      611.51      661.59     78.56 o 
  10  -6   1        0.35      -67.15     81.90 o 
  11  -6   1       11.61      101.97     93.62 o 
  12  -6   1       93.32       16.42    108.93 o 
  13  -6   1     4611.92     4654.99    228.73 o 
 -12  -5   1     1331.54     1381.91    187.65 o 
 -11  -5   1       55.69      164.85    152.57 o 
 -10  -5   1     2002.47     1774.74    164.85 o 
  -9  -5   1     2290.34     2284.11    214.83 o 
  -8  -5   1      444.12      343.74     67.66 o 
  -7  -5   1     2418.35     2256.94     55.82 o 
  -6  -5   1     3928.77     3694.98     67.03 o 
  -5  -5   1    11223.63    12053.74    183.22 o 
  -4  -5   1     3926.25     4392.51     71.44 o 
  -3  -5   1     3130.07     3320.69     56.31 o 
  -2  -5   1     2827.33     3558.18     53.50 o 
  -1  -5   1     1780.15     1766.55     28.54 o 
   0  -5   1    11317.36    12262.91    173.45 o 
   1  -5   1     7114.46     6544.48     99.24 o 
   2  -5   1      856.09     1111.12     22.67 o 
   3  -5   1     5168.57     5235.45     88.86 o 
   4  -5   1    38710.16    36864.82    666.60 o 
   5  -5   1    13945.39    13306.92    246.99 o 
   6  -5   1     3457.40     3501.93     87.82 o 
   7  -5   1    13849.28    13759.67    289.23 o 
   8  -5   1    13863.83    14069.07    431.54 o 
   9  -5   1     1491.75     1445.82     93.57 o 
  10  -5   1      321.70      313.21     83.64 o 
  11  -5   1      920.00      767.97    101.59 o 
  12  -5   1     1969.34     2186.72    140.64 o 
  13  -5   1     1622.04     1769.58    150.48 o 
 -12  -4   1       78.06       14.03    166.60 o 
 -11  -4   1      348.01      455.96    143.80 o 
 -10  -4   1        3.68      127.68     87.10 o 
  -9  -4   1     2479.26     2360.59    135.10 o 
  -8  -4   1      345.75      329.74     33.24 o 
  -7  -4   1     2216.87     2090.99     52.07 o 
  -6  -4   1    48375.21    48387.43    715.92 o 
  -5  -4   1      551.16      584.50     19.96 o 
  -4  -4   1    22527.12    23473.99    327.73 o 
  -3  -4   1     9925.59    10016.51    141.45 o 
  -2  -4   1     1586.10     1859.83     30.33 o 
  -1  -4   1     6803.19     7462.99    104.90 o 
   0  -4   1     3699.33     4353.82     58.81 o 
   1  -4   1     4274.86     4223.60     59.12 o 
   2  -4   1   105320.50   102122.48   1502.60 o 
   3  -4   1     2046.41     1979.02     44.19 o 
   4  -4   1    27869.87    28074.64    517.02 o 
   5  -4   1     3270.44     3139.71     75.94 o 
   6  -4   1     7982.18     7756.17    185.03 o 
   7  -4   1     1244.86     1285.44     45.04 o 
   8  -4   1    11488.92    11359.82    355.89 o 
   9  -4   1     1396.07     1372.35    110.48 o 
  10  -4   1    25061.20    25416.54    762.63 o 
  11  -4   1      152.88      138.02     91.66 o 
  12  -4   1     4428.44     4324.90    203.36 o 
  13  -4   1        8.79      -37.18    123.71 o 
 -12  -3   1        4.34      163.09    163.09 o 
 -11  -3   1     3312.51     3211.15    168.43 o 
 -10  -3   1     1441.51     1552.87    125.39 o 
  -9  -3   1     6459.65     6316.96    220.11 o 
  -8  -3   1     1202.73     1237.73     47.09 o 
  -7  -3   1    12193.74    11990.35    201.70 o 
  -6  -3   1      863.74      775.33     28.73 o 
  -5  -3   1    19000.40    18996.71    288.24 o 
  -4  -3   1    35772.72    35135.38    487.95 o 
  -3  -3   1     1061.50     1049.05     21.50 o 
  -2  -3   1    26988.20    29062.33    402.72 o 
  -1  -3   1      586.14      752.40     13.52 o 
   0  -3   1     9511.99    10677.72    149.20 o 
   1  -3   1    98825.74    92741.48   1254.58 o 
   3  -3   1    36623.54    36086.24    652.01 o 
   4  -3   1      522.09      918.24     57.38 o 
   5  -3   1     5252.64     4843.12    107.28 o 
   6  -3   1     8560.92     8285.57    158.88 o 
   7  -3   1    15509.50    14867.26    277.39 o 
   8  -3   1     1352.49     1403.77     86.02 o 
   9  -3   1     5563.12     5634.70    201.84 o 
  10  -3   1     1051.81     1028.36     97.34 o 
  11  -3   1     1508.59     1599.23    120.67 o 
  12  -3   1     1573.07     1707.26    137.93 o 
  13  -3   1      931.61      988.67    132.96 o 
 -12  -2   1     1902.18     1732.65    187.65 o 
 -11  -2   1     1641.42     1765.78    123.84 o 
 -10  -2   1      897.39     1077.72    101.66 o 
  -9  -2   1      830.11      784.21    124.51 o 
  -8  -2   1     9231.01     9071.47    175.03 o 
  -7  -2   1     3301.94     3168.41     66.62 o 
  -6  -2   1    14537.99    14122.81    217.14 o 
  -5  -2   1    15545.08    15657.69    284.37 o 
  -4  -2   1     7611.40     7511.85    127.75 o 
  -3  -2   1      431.86      436.42     14.11 o 
  -2  -2   1    57329.22    59479.08    774.58 o 
  -1  -2   1     2423.57     2501.86     28.96 o 
   0  -2   1    11922.87    11883.13    761.78 o 
   1  -2   1       35.58       66.19      5.91 o 
   2  -2   1      887.21      991.77     20.74 o 
   3  -2   1   127408.55   120078.88   2860.50 o 
   4  -2   1    17585.72    17693.18    360.26 o 
   5  -2   1     3661.35     3884.10     79.30 o 
   6  -2   1      765.10      731.67     31.53 o 
   7  -2   1     1572.72     1481.20     49.96 o 
   8  -2   1      231.30      305.70     46.94 o 
   9  -2   1      695.26      684.40     76.76 o 
  10  -2   1     3020.47     3162.47    148.00 o 
  11  -2   1       74.41      146.28     97.59 o 
  12  -2   1     2332.52     2811.16    157.43 o 
  13  -2   1        1.71       57.52    126.56 o 
 -12  -1   1     1593.30     1357.46    125.23 o 
 -11  -1   1    11309.63    11587.22    454.21 o 
 -10  -1   1     1024.19      894.35     93.47 o 
  -9  -1   1     5611.08     5765.53    205.09 o 
  -8  -1   1      211.95      205.84     33.68 o 
  -7  -1   1     9138.89     9026.19    144.03 o 
  -6  -1   1     1670.35     1743.33     46.45 o 
  -5  -1   1       41.31      120.19     18.42 o 
  -4  -1   1     4096.38     4184.96     74.35 o 
  -3  -1   1    28175.17    27736.73    495.30 o 
  -2  -1   1      200.23      437.00     12.50 o 
  -1  -1   1     1115.24      867.13     39.36 o 
   1  -1   1     1151.92      954.51     49.61 o 
   2  -1   1     9851.50     9796.60    176.72 o 
   3  -1   1     1928.15     2372.70     48.42 o 
   4  -1   1     5267.27     5496.00     95.24 o 
   5  -1   1    19863.56    18983.38    314.06 o 
   6  -1   1     1419.88     1296.28     43.53 o 
   7  -1   1     3672.20     3454.33     79.80 o 
   8  -1   1     2203.70     2047.52     94.47 o 
   9  -1   1     1078.97     1175.82     88.14 o 
  10  -1   1     1145.13     1092.82     98.30 o 
  11  -1   1     1131.20     1121.69    110.36 o 
  12  -1   1      807.45      910.17    119.84 o 
  13  -1   1     1472.72     1740.95    237.63 o 
 -13   0   1     2775.99     2727.00    229.73 o 
 -12   0   1     1215.58     1268.62    127.56 o 
 -11   0   1     3787.02     3941.47    328.82 o 
 -10   0   1     2278.79     2439.17    127.10 o 
  -9   0   1       14.92       -6.82     66.33 o 
  -8   0   1     2543.00     2603.68     70.56 o 
  -7   0   1        8.09      -15.42     25.10 o 
  -6   0   1     1977.18     2021.22     48.29 o 
  -5   0   1    37277.43    35816.73    587.53 o 
  -4   0   1     7145.75     7144.01    121.59 o 
  -3   0   1     9862.86    10035.12    166.40 o 
  -2   0   1     1290.94     1404.54     26.81 o 
  -1   0   1      664.16      565.61     31.20 o 
   1   0   1     1683.05     1237.30    170.99 o 
   2   0   1     2185.02     2380.01     41.94 o 
   3   0   1     9472.21     8990.79    148.24 o 
   4   0   1     8220.38     8614.81    145.06 o 
   5   0   1      189.88      212.12     27.30 o 
   6   0   1       39.92       94.89     25.65 o 
   7   0   1       22.79       18.83     25.85 o 
   8   0   1     5251.15     5121.37    146.60 o 
   9   0   1     3938.42     3832.72    219.21 o 
  10   0   1      903.77      980.72    178.00 o 
  11   0   1      196.82      165.64    162.22 o 
  12   0   1      601.91      745.05    120.13 o 
 -13   1   1      241.00      159.59    166.60 o 
 -12   1   1      572.11      473.22    111.60 o 
 -11   1   1       41.86      100.79     94.37 o 
 -10   1   1       55.00        9.95    137.67 o 
  -9   1   1     4277.55     4013.05    161.54 o 
  -8   1   1     6169.61     6074.66    141.93 o 
  -7   1   1     2675.81     2601.92     65.80 o 
  -6   1   1    12061.84    11790.32    199.39 o 
  -5   1   1     3568.47     3488.54     65.29 o 
  -4   1   1     1876.22     1911.41     43.98 o 
  -3   1   1     6410.56     6878.27    128.04 o 
  -2   1   1     2527.00     2525.68     49.36 o 
  -1   1   1     6103.80     5640.54    312.22 o 
   0   1   1      683.95     1236.16     35.96 o 
   2   1   1     6813.23     6988.70    107.71 o 
   3   1   1      165.42      299.02     13.55 o 
   4   1   1    18163.00    18272.80    302.14 o 
   5   1   1    52923.39    53173.79    949.84 o 
   6   1   1      108.63      143.20     21.95 o 
   7   1   1     1507.88     1650.60     55.20 o 
   8   1   1     5778.48     5555.19    192.20 o 
   9   1   1      488.20      548.63     78.09 o 
  10   1   1     2350.29     2344.04    130.19 o 
  11   1   1     1559.97     1637.77    154.33 o 
  12   1   1      406.31      374.02    119.43 o 
 -13   2   1        9.90      127.08    115.90 o 
 -12   2   1      885.65      845.98    119.62 o 
 -11   2   1     2362.18     2476.04    136.39 o 
 -10   2   1      943.63     1147.32    159.59 o 
  -9   2   1      254.25      173.49     70.65 o 
  -8   2   1     6170.29     6029.74    163.65 o 
  -7   2   1      778.75      747.64     35.23 o 
  -6   2   1    10556.45    10486.77    222.91 o 
  -5   2   1      655.93      694.38     29.26 o 
  -4   2   1    11510.80    11403.40    210.31 o 
  -3   2   1     2132.52     2003.54     43.24 o 
  -2   2   1        4.85      154.20     23.38 o 
  -1   2   1     1336.68     1288.99     18.86 o 
   0   2   1     1870.15     2072.88     23.67 o 
   1   2   1     7622.28     7644.68     95.62 o 
   2   2   1    88348.51    85874.38   1191.06 o 
   3   2   1     5140.21     5010.09     95.88 o 
   4   2   1      296.17      388.08     18.49 o 
   5   2   1     5977.87     6195.14    100.77 o 
   6   2   1    11491.26    11307.04    177.96 o 
   7   2   1    10107.16    10062.71    194.44 o 
   8   2   1     3101.70     2996.48    138.16 o 
   9   2   1      259.44      283.26     78.01 o 
  10   2   1    14189.33    14566.66    561.18 o 
  11   2   1     1507.46     1384.03    117.32 o 
  12   2   1     1210.21     1286.05    130.29 o 
 -13   3   1      838.18      965.67    133.93 o 
 -12   3   1        0.36       13.82    103.41 o 
 -11   3   1     1359.31     1240.98    107.26 o 
 -10   3   1       31.08       48.52     90.32 o 
  -9   3   1      181.44       94.17     70.05 o 
  -8   3   1       22.00      106.70     45.78 o 
  -7   3   1     3959.93     3812.54     95.91 o 
  -6   3   1      912.32      925.90     39.16 o 
  -5   3   1     1993.61     1742.02     67.46 o 
  -4   3   1     4806.63     4668.30     83.07 o 
  -3   3   1     9565.05     9555.58    174.51 o 
  -2   3   1    51139.76    51466.70    825.08 o 
  -1   3   1     4330.25     4715.60     59.03 o 
   1   3   1    15374.04    15958.23    188.72 o 
   2   3   1     1083.35     1302.65     28.71 o 
   3   3   1      325.97      398.04     15.51 o 
   4   3   1    10727.73    10780.69    155.10 o 
   5   3   1       82.23      120.09     23.69 o 
   6   3   1      153.05      129.70     23.00 o 
   7   3   1     4282.67     4189.98     84.37 o 
   8   3   1      410.76      422.98     48.76 o 
   9   3   1       81.57      120.45     76.20 o 
  10   3   1     1758.70     1699.29    128.90 o 
  11   3   1     1108.80     1159.38    118.56 o 
  12   3   1      585.91      394.58    159.59 o 
 -13   4   1      383.45      494.54    125.25 o 
 -12   4   1       33.23       19.26    103.97 o 
 -11   4   1      392.87      443.13     94.86 o 
 -10   4   1      596.67      529.04     86.78 o 
  -9   4   1     4659.25     4558.28    172.98 o 
  -8   4   1      509.67      435.91     66.83 o 
  -7   4   1     1014.42     1048.52     65.43 o 
  -6   4   1     4610.11     5000.70    116.71 o 
  -5   4   1    23856.73    23439.38    427.87 o 
  -4   4   1     3666.67     3595.75     82.71 o 
  -3   4   1    28287.01    30861.03    546.58 o 
  -2   4   1      476.52      489.87     11.78 o 
  -1   4   1   126232.40   120717.02   1536.61 o 
   0   4   1      842.70     1163.47     32.53 o 
   1   4   1    17086.91    18192.20    214.67 o 
   2   4   1     2872.79     3208.13     41.91 o 
   3   4   1    18834.39    18688.88    263.03 o 
   4   4   1     1631.88     1684.96     35.80 o 
   5   4   1       58.28      100.88     21.25 o 
   6   4   1      770.15      834.41     30.17 o 
   7   4   1      753.92      772.13     64.94 o 
   8   4   1     7950.33     7802.39    236.56 o 
   9   4   1      475.41      456.83    100.84 o 
  10   4   1      425.37      486.82     96.70 o 
  11   4   1      460.41      370.63    108.79 o 
  12   4   1       61.22      -59.63    156.08 o 
 -13   5   1      655.45      932.12    186.77 o 
 -12   5   1      395.86      410.71    113.42 o 
 -11   5   1     2044.50     2220.35    130.05 o 
 -10   5   1     4193.76     4033.77    172.82 o 
  -9   5   1     2433.38     2398.39    126.88 o 
  -8   5   1      761.01      832.51     86.81 o 
  -7   5   1    14654.26    14673.97    275.00 o 
  -6   5   1     3793.10     3834.27     84.48 o 
  -5   5   1    17560.95    17522.89    322.38 o 
  -4   5   1     4555.49     4058.74     93.03 o 
  -3   5   1       27.16       29.07     13.11 o 
  -2   5   1     1359.55     1103.82     20.87 o 
  -1   5   1    10417.81    10652.59    131.98 o 
   0   5   1      392.25      530.26     19.11 o 
   1   5   1    56129.44    56069.12    691.18 o 
   2   5   1    14571.58    14866.96    187.15 o 
   3   5   1     1397.80     1478.21     32.98 o 
   4   5   1     2089.75     2167.93     45.14 o 
   5   5   1        9.57       20.19     22.22 o 
   6   5   1     1790.86     1969.50     57.00 o 
   7   5   1      291.37      415.20     41.53 o 
   8   5   1        4.99      -65.52     71.89 o 
   9   5   1     1428.55     1397.42    107.13 o 
  10   5   1      299.77      362.66    107.85 o 
  11   5   1     5533.35     5038.37    315.67 o 
 -13   6   1     4215.01     4417.99    207.71 o 
 -12   6   1     1048.23     1099.40    115.94 o 
 -11   6   1      792.97      906.35    107.88 o 
 -10   6   1     7979.91     8220.69    277.15 o 
  -9   6   1     1251.36     1340.82     92.98 o 
  -8   6   1    13413.17    13472.78    555.04 o 
  -7   6   1     8832.77     8988.13    156.97 o 
  -6   6   1      455.23      532.26     32.47 o 
  -5   6   1     9967.10    10514.05    193.44 o 
  -4   6   1      549.41      489.21     28.85 o 
  -3   6   1     1344.92     1433.86     29.48 o 
  -2   6   1    16277.09    16724.58    217.19 o 
  -1   6   1     9559.42     9686.83    128.26 o 
   0   6   1     2281.25     2471.03     34.37 o 
   1   6   1      657.23      725.37     16.91 o 
   2   6   1     9681.88     9986.00    135.25 o 
   3   6   1     5016.61     5580.83     80.21 o 
   4   6   1     6709.05     6713.81    109.25 o 
   5   6   1     3067.41     2915.98     88.39 o 
   6   6   1      840.79      924.65     63.33 o 
   7   6   1      137.05      130.37     45.24 o 
   8   6   1     4764.74     4689.81    188.95 o 
   9   6   1      160.06      135.91     86.18 o 
  10   6   1      862.27      855.80    150.82 o 
  11   6   1     1841.42     1459.07    177.12 o 
 -12   7   1       70.45       56.12    126.27 o 
 -11   7   1     4283.28     4164.86    193.44 o 
 -10   7   1       42.54       78.05     88.02 o 
  -9   7   1        8.53      -25.56     71.89 o 
  -8   7   1      696.28      741.80     78.74 o 
  -7   7   1      516.29      529.68     70.05 o 
  -6   7   1     8860.28     8771.11    189.82 o 
  -5   7   1    20197.87    19381.21    310.98 o 
  -4   7   1      650.89      673.25     25.85 o 
  -3   7   1     7489.87     7557.63    101.59 o 
  -2   7   1    16891.96    16567.10    205.68 o 
  -1   7   1      201.47      267.48     15.99 o 
   0   7   1     2488.45     2228.13     45.49 o 
   1   7   1     4295.50     4317.81     59.17 o 
   2   7   1      183.77      245.83     16.61 o 
   3   7   1      785.26      868.65     25.62 o 
   4   7   1    11808.24    11567.33    181.26 o 
   5   7   1      122.63      115.24     28.78 o 
   6   7   1     1032.39     1129.63     50.31 o 
   7   7   1      221.71      266.28     76.61 o 
   8   7   1    10784.82    10035.68    632.21 o 
   9   7   1       75.98      138.02     92.23 o 
  10   7   1        8.16      159.59    140.30 o 
  11   7   1      211.46      303.39    168.35 o 
 -12   8   1     1942.32     2229.89    248.15 o 
 -11   8   1        9.60      182.07     97.75 o 
 -10   8   1      395.34      477.28     91.54 o 
  -9   8   1      343.33      257.89     89.44 o 
  -8   8   1      586.34      636.41     79.33 o 
  -7   8   1     2477.51     2700.14    120.90 o 
  -6   8   1       25.46       43.70     30.25 o 
  -5   8   1     5191.65     4903.52    120.65 o 
  -4   8   1     1853.19     1889.70     43.52 o 
  -3   8   1     8701.65     8852.99    118.69 o 
  -2   8   1     9562.79     9490.95    120.64 o 
  -1   8   1      919.09     1097.24     23.84 o 
   0   8   1     5515.26     6524.25    151.14 o 
   1   8   1     2357.92     2440.24     41.45 o 
   2   8   1      671.46      661.14     29.16 o 
   3   8   1      567.78      624.59     25.07 o 
   4   8   1     1938.29     1886.92     46.21 o 
   5   8   1     5972.78     6013.62    124.36 o 
   6   8   1    10657.50    10770.26    291.63 o 
   7   8   1     1560.82     1328.89    260.42 o 
   8   8   1     1401.87     1403.81    104.14 o 
   9   8   1      196.72      164.85    131.53 o 
 -12   9   1       14.90      -82.40    107.26 o 
 -11   9   1       41.15        0.81     96.34 o 
 -10   9   1      158.33      107.93     88.50 o 
  -9   9   1       17.42       86.79     79.92 o 
  -8   9   1     1619.73     1547.21     99.72 o 
  -7   9   1       86.69       32.51     45.41 o 
  -6   9   1        6.94       37.38     35.03 o 
  -5   9   1     6973.39     6960.50    122.97 o 
  -4   9   1     4181.40     4270.02     74.13 o 
  -3   9   1    11131.91    11158.09    172.94 o 
  -2   9   1       28.17       73.46     16.83 o 
  -1   9   1     7574.21     7825.47    101.66 o 
   0   9   1     2831.54     2877.96     48.29 o 
   1   9   1       63.55      123.72     22.84 o 
   2   9   1     4131.65     3964.01     66.46 o 
   3   9   1    11208.75    11076.63    173.06 o 
   4   9   1       34.98       10.32     26.22 o 
   5   9   1    11745.59    11607.49    244.48 o 
   6   9   1     2475.17     2423.17    141.17 o 
   7   9   1      405.93      373.76     86.80 o 
   8   9   1      429.73      326.19    131.53 o 
   9   9   1      547.16      419.13    145.56 o 
  10   9   1      196.48      366.52    164.85 o 
 -12  10   1      825.80     1034.33    127.10 o 
 -11  10   1      251.61      320.73     70.43 o 
 -10  10   1     2607.46     2696.55    141.93 o 
  -9  10   1     3189.22     3211.25    111.35 o 
  -8  10   1     7874.37     7940.37    201.05 o 
  -7  10   1     1091.71     1174.98     61.46 o 
  -6  10   1     1893.49     1815.33     90.58 o 
  -5  10   1    13387.35    13157.87    265.07 o 
  -4  10   1     2072.39     2090.83     46.08 o 
  -3  10   1     6605.25     6354.70     90.75 o 
  -2  10   1     2965.92     2920.75     52.67 o 
  -1  10   1    15270.87    14836.26    209.66 o 
   0  10   1    11605.34    11215.76    175.37 o 
   1  10   1      731.09      728.20     25.16 o 
   2  10   1    16402.94    16218.54    247.81 o 
   3  10   1     5715.96     5663.27     97.36 o 
   4  10   1      229.07      180.35     33.07 o 
   5  10   1      270.07      281.57     53.59 o 
   6  10   1     8529.35     8190.02    279.00 o 
   7  10   1     6548.17     6625.46    350.74 o 
   8  10   1     6911.67     7039.33    373.54 o 
   9  10   1      893.71     1092.55    175.37 o 
 -11  11   1      405.15      328.54     69.56 o 
 -10  11   1        4.97       -4.24     62.55 o 
  -9  11   1     2193.76     2126.59    174.28 o 
  -8  11   1       23.55      -11.17     54.51 o 
  -7  11   1    18607.61    17651.23    408.12 o 
  -6  11   1     1886.44     1889.88     77.10 o 
  -5  11   1     2297.15     2135.25     82.81 o 
  -4  11   1      689.61      718.89     40.17 o 
  -3  11   1       18.74       37.60     22.16 o 
  -2  11   1       88.64       70.62     22.48 o 
  -1  11   1    30895.35    30451.43    460.51 o 
   0  11   1     4825.90     4811.17     85.20 o 
   1  11   1    14675.16    14208.13    239.88 o 
   2  11   1      425.64      387.26     37.82 o 
   3  11   1     3545.35     3479.74     86.19 o 
   4  11   1     7220.85     7510.11    203.97 o 
   5  11   1      245.98      161.34    108.73 o 
   6  11   1     1429.29     1273.18    145.56 o 
   7  11   1     3285.34     2932.18    212.20 o 
   8  11   1      450.03      426.15    152.57 o 
 -11  12   1      313.61      161.05     85.62 o 
 -10  12   1     4243.52     4206.27    161.83 o 
  -9  12   1      863.42      764.94     75.57 o 
  -8  12   1     6805.22     7071.55    192.47 o 
  -7  12   1      742.13      642.86     65.49 o 
  -6  12   1        8.97      -70.45     46.97 o 
  -5  12   1      925.00      861.93     56.17 o 
  -4  12   1     1954.63     2020.83     86.11 o 
  -3  12   1     1706.64     1526.44     45.77 o 
  -2  12   1     1331.17     1310.19     37.91 o 
  -1  12   1     1161.75     1251.65     42.06 o 
   0  12   1     5627.58     5638.73    119.73 o 
   1  12   1     6498.20     6487.27    135.65 o 
   2  12   1      888.14      745.79     61.32 o 
   3  12   1     3568.67     3502.92    547.15 o 
   4  12   1      138.08       64.89    110.48 o 
   5  12   1     2309.98     2195.63    170.11 o 
   6  12   1     1415.47     1341.58    152.57 o 
   7  12   1        5.21       -8.77    140.30 o 
   8  12   1      637.69      480.51    149.06 o 
 -10  13   1     3800.10     3830.07    257.79 o 
  -9  13   1     3253.60     3504.96    125.62 o 
  -8  13   1        6.43      -29.56     58.84 o 
  -7  13   1       66.47       80.81     57.64 o 
  -6  13   1      428.07      434.37     58.73 o 
  -5  13   1     2077.59     2036.20    101.65 o 
  -4  13   1     3098.73     3056.00    102.41 o 
  -3  13   1      949.51      900.01     58.67 o 
  -2  13   1     1901.27     2018.48     72.39 o 
  -1  13   1     1044.76     1009.70     55.66 o 
   0  13   1     6759.98     6617.19    156.60 o 
   1  13   1        0.88       -8.52     57.94 o 
   2  13   1      265.78      305.20     79.25 o 
   3  13   1     4404.76     4428.40    180.42 o 
   4  13   1     1575.65     1576.57    154.33 o 
   5  13   1      172.80      182.38    131.53 o 
   6  13   1     3457.19     3284.67    250.78 o 
   7  13   1      445.15      413.12    120.90 o 
 -10  14   1      229.19      103.47    159.59 o 
  -9  14   1       69.81      121.01    150.82 o 
  -8  14   1      268.05      224.47    131.53 o 
  -7  14   1     5664.04     6105.41    198.46 o 
  -6  14   1      461.52      383.50     68.07 o 
  -5  14   1     2002.43     1924.11     81.18 o 
  -4  14   1     1349.58     1391.63     71.44 o 
  -3  14   1       95.42      106.55     75.33 o 
  -2  14   1        4.05       19.00     74.28 o 
  -1  14   1      473.77      591.53     69.52 o 
   0  14   1       76.07      131.53     71.90 o 
   1  14   1        5.05      118.15     74.83 o 
   2  14   1      677.82      728.95     88.50 o 
   3  14   1      918.24      910.07    199.92 o 
   4  14   1      584.04      545.34     96.63 o 
   5  14   1      361.03      225.64    109.55 o 
   6  14   1     4875.77     4543.01    209.99 o 
  -9  15   1      157.51      171.86    157.83 o 
  -8  15   1     2504.60     2784.87    222.72 o 
  -7  15   1      337.50      350.74    149.06 o 
  -6  15   1     1931.50     1902.76    171.86 o 
  -5  15   1      241.50      117.50    133.28 o 
  -4  15   1       65.62       50.86    126.27 o 
  -3  15   1     4270.79     4005.44    238.50 o 
  -2  15   1      100.16      243.76    121.01 o 
  -1  15   1     1460.06     1424.00    140.30 o 
   0  15   1     2030.78     2318.93    116.85 o 
   1  15   1      180.44      299.00     81.22 o 
   2  15   1      195.37      226.86     88.35 o 
   3  15   1     4229.42     3796.54    176.50 o 
   4  15   1        4.13     -142.14     94.76 o 
   5  15   1      467.38      610.45    119.64 o 
  -8  16   1     1102.25     1364.38    185.89 o 
  -7  16   1     1096.96     1003.11    168.35 o 
  -6  16   1       92.31      101.71    136.79 o 
  -5  16   1     2472.40     2756.81    208.69 o 
  -4  16   1      889.99      822.48    145.56 o 
  -3  16   1       47.84      205.18    135.03 o 
  -2  16   1      891.19      811.96    143.80 o 
  -1  16   1     3545.74     3552.99    227.98 o 
   0  16   1     4279.41     4205.36    263.05 o 
   1  16   1      673.72      786.88     96.05 o 
   2  16   1       89.75      134.46     96.70 o 
   3  16   1     2256.65     2427.06    170.11 o 
   4  16   1       83.78       61.18    105.34 o 
  -6  17   1      197.74      177.12    147.31 o 
  -5  17   1      942.04     1136.40    173.62 o 
  -4  17   1     1017.71      834.76    164.85 o 
  -3  17   1       10.82      -21.04    142.05 o 
  -2  17   1      571.95      538.38    140.30 o 
  -1  17   1      407.15      380.55    145.56 o 
   0  17   1     3427.83     3789.74    243.76 o 
   1  17   1      996.09      961.03    147.31 o 
   2  17   1      132.83       96.92    101.62 o 
  -4  18   1     2611.52     2993.56    236.75 o 
  -3  18   1     4161.99     4419.31    291.11 o 
  -2  18   1       55.23      -10.52    152.57 o 
  -1  18   1       12.79       33.32    150.82 o 
   0  18   1      160.94      264.81    152.57 o 
   0 -19   2      214.61      136.79    145.56 o 
   1 -19   2     1456.15     1432.77    171.86 o 
   2 -19   2     2089.54     2136.00    184.14 o 
   3 -19   2     2133.46     1899.25    177.12 o 
   4 -19   2     2373.53     2332.42    194.66 o 
  -2 -18   2     1035.32     1087.61    132.40 o 
  -1 -18   2      438.30      578.05    102.72 o 
   0 -18   2     2886.38     2546.37    194.66 o 
   1 -18   2        4.37      -43.84    129.77 o 
   2 -18   2       18.42     -133.28    129.77 o 
   3 -18   2     2664.05     2735.77    201.68 o 
   4 -18   2      194.23      156.08    138.54 o 
   5 -18   2      314.89      226.23    145.56 o 
   6 -18   2       64.53      157.83    149.06 o 
  -4 -17   2      942.62      899.06    117.81 o 
  -3 -17   2      416.72      483.57    100.24 o 
  -2 -17   2      216.55      231.87     97.75 o 
  -1 -17   2     4144.44     4437.54    180.84 o 
   0 -17   2      227.33      258.42     86.12 o 
   1 -17   2      451.90      471.74    119.25 o 
   2 -17   2      874.02      719.02    135.03 o 
   3 -17   2        3.83       73.66    128.02 o 
   4 -17   2     1188.79     1178.48    152.57 o 
   5 -17   2       25.94      -19.29    133.28 o 
   6 -17   2      846.62      740.06    143.80 o 
   7 -17   2       11.58      -43.84    145.56 o 
   8 -17   2      993.67      968.04    159.59 o 
  -5 -16   2     1275.20     1311.02    155.20 o 
  -4 -16   2      132.69       33.52     97.05 o 
  -3 -16   2       74.65       77.69     89.28 o 
  -2 -16   2     1280.18     1449.71    330.57 o 
  -1 -16   2     2079.57     2238.89    116.54 o 
   0 -16   2      114.02      173.65     66.05 o 
   1 -16   2     1145.50     1206.08     94.96 o 
   2 -16   2     1219.19     1261.22     93.57 o 
   3 -16   2      365.69      380.55    121.01 o 
   4 -16   2      187.80       64.89    112.24 o 
   5 -16   2      344.25      291.11    119.25 o 
   6 -16   2      424.05      524.36    129.77 o 
   7 -16   2      917.71     1066.25    156.08 o 
   8 -16   2       55.63      171.86    133.28 o 
   9 -16   2     3813.10     4080.85    264.81 o 
  -6 -15   2      343.11      317.67    116.72 o 
  -5 -15   2      875.08      957.09    163.09 o 
  -4 -15   2     1717.88     1498.43    112.66 o 
  -3 -15   2      610.69      666.53     90.50 o 
  -2 -15   2      875.55      864.84     82.61 o 
  -1 -15   2      209.11      222.18     65.44 o 
   0 -15   2     9518.37     9401.09    241.87 o 
   1 -15   2      216.53      359.48     49.11 o 
   2 -15   2     2057.78     2077.04    115.07 o 
   3 -15   2      518.02      546.51     76.88 o 
   4 -15   2        2.67      -22.63     72.53 o 
   5 -15   2     5697.04     5759.14    301.64 o 
   6 -15   2     3648.66     3637.17    233.24 o 
   7 -15   2        5.68      -45.60    126.27 o 
   8 -15   2     5739.27     5583.77    301.64 o 
   9 -15   2      103.93      126.27    138.54 o 
  -7 -14   2     4108.56     4044.07    197.79 o 
  -6 -14   2       21.88       79.13    106.18 o 
  -5 -14   2      542.10      593.59    104.01 o 
  -4 -14   2     3543.81     3412.78    130.23 o 
  -3 -14   2      757.68      791.08     72.61 o 
  -2 -14   2      838.67      815.12     64.04 o 
  -1 -14   2     8738.25     8681.87    193.46 o 
   0 -14   2     4272.90     3902.32    106.34 o 
   1 -14   2      933.85      886.95     51.76 o 
   2 -14   2     6284.24     6236.68    162.15 o 
   3 -14   2       27.98       34.78     40.29 o 
   4 -14   2      858.65      998.87     63.74 o 
   5 -14   2     2119.31     2266.26    187.65 o 
   6 -14   2     3298.39     3105.80    199.92 o 
   7 -14   2    13899.46    14559.18    643.61 o 
   8 -14   2     3777.08     3937.05    252.53 o 
   9 -14   2     1166.38     1276.69    156.08 o 
  10 -14   2      344.92      461.22    154.33 o 
  -8 -13   2      329.36      385.92    118.28 o 
  -7 -13   2      802.96      892.95    154.33 o 
  -6 -13   2     1361.07     1327.89    117.32 o 
  -5 -13   2     2012.10     1994.35     96.21 o 
  -4 -13   2     5328.34     5024.39    155.47 o 
  -3 -13   2     9515.35     9527.01    210.15 o 
  -2 -13   2      402.27      309.82     40.36 o 
  -1 -13   2      149.88      139.18     37.51 o 
   0 -13   2      122.17      123.23     35.19 o 
   1 -13   2     1411.48     1424.56     42.57 o 
   2 -13   2     2525.71     2555.73     83.19 o 
   3 -13   2     4243.34     4535.86    106.14 o 
   4 -13   2    18103.62    16747.75    403.48 o 
   5 -13   2     1209.41     1148.83     72.79 o 
   6 -13   2        5.66        1.35    104.34 o 
   7 -13   2        4.75       17.54    106.98 o 
   8 -13   2      409.81      364.77    119.25 o 
   9 -13   2      347.25      375.29    136.79 o 
  10 -13   2     3171.97     3221.54    247.27 o 
  11 -13   2      247.71      271.82    150.82 o 
  -9 -12   2        7.13      -49.37    122.61 o 
  -8 -12   2       40.27       -6.83    106.52 o 
  -7 -12   2     2392.41     2323.56    137.23 o 
  -6 -12   2     6711.18     6817.28    245.49 o 
  -5 -12   2      814.08      892.53    113.65 o 
  -4 -12   2     6289.45     5859.38    144.13 o 
  -3 -12   2      528.54      596.55     41.92 o 
  -2 -12   2      544.62      558.93     42.56 o 
  -1 -12   2    13007.87    12721.34    172.37 o 
   0 -12   2     1337.97     1364.71     36.89 o 
   1 -12   2     4014.12     3861.41     70.79 o 
   2 -12   2      510.50      530.73     31.08 o 
   3 -12   2     1667.87     1533.81     40.74 o 
   4 -12   2    10171.47     9783.23    164.43 o 
   5 -12   2     6134.26     5812.97    128.22 o 
   6 -12   2     7948.99     7597.84    163.25 o 
   7 -12   2      372.27      424.11     50.82 o 
   8 -12   2     1355.15     1467.04     68.70 o 
   9 -12   2     1467.28     1625.68    161.34 o 
  10 -12   2      387.94      203.43    142.05 o 
  11 -12   2       70.51      226.23    156.08 o 
  -9 -11   2     5348.79     5185.81    527.86 o 
  -8 -11   2     2700.54     2588.48    146.26 o 
  -7 -11   2     7821.81     7247.26    261.01 o 
  -6 -11   2      118.11      130.45     65.59 o 
  -5 -11   2     1233.22     1214.54     62.16 o 
  -4 -11   2     3130.58     3133.59     84.19 o 
  -3 -11   2      214.43      221.63     28.96 o 
  -2 -11   2      200.79      262.48     23.25 o 
  -1 -11   2    26596.03    26531.75    349.23 o 
   0 -11   2      166.77      205.97     19.84 o 
   1 -11   2    38291.41    37730.21    566.17 o 
   2 -11   2       63.20       53.43     24.66 o 
   3 -11   2      134.13      157.75     23.26 o 
   4 -11   2     8739.61     8512.42    143.58 o 
   5 -11   2     1088.07     1044.06     38.99 o 
   6 -11   2      642.53      617.51     41.62 o 
   7 -11   2     7534.58     7096.27    178.32 o 
   8 -11   2     1886.09     1896.35    117.12 o 
   9 -11   2     2600.42     2720.59    102.32 o 
  10 -11   2      795.28      893.21    112.30 o 
  11 -11   2     1282.98     1283.71    166.60 o 
  12 -11   2     2511.11     2356.97    206.94 o 
 -10 -10   2     2579.80     2414.84    236.75 o 
  -9 -10   2     3612.13     3124.90    172.72 o 
  -8 -10   2     2309.22     2312.15    236.75 o 
  -7 -10   2      327.63      330.06    149.94 o 
  -6 -10   2     4276.54     4114.40    115.44 o 
  -5 -10   2      675.56      606.95     50.17 o 
  -4 -10   2      765.21      772.36     29.38 o 
  -3 -10   2     1090.23     1031.58     30.68 o 
  -2 -10   2      798.19      674.12     24.79 o 
  -1 -10   2       27.83       43.35     15.30 o 
   0 -10   2      403.58      460.59     23.21 o 
   1 -10   2      184.41      201.30     20.51 o 
   2 -10   2      132.61      118.61     22.18 o 
   3 -10   2       84.26       75.54     20.34 o 
   4 -10   2     9110.91     8744.41    160.43 o 
   5 -10   2       23.61       60.92     27.85 o 
   6 -10   2     2785.82     2678.74     67.52 o 
   7 -10   2     1819.51     1953.94     65.65 o 
   8 -10   2     2942.76     2912.77     96.99 o 
   9 -10   2     2764.61     2830.70    103.11 o 
  10 -10   2     2162.73     2085.50     92.91 o 
  11 -10   2     2436.32     2566.80    146.91 o 
  12 -10   2      226.93      296.37    170.11 o 
 -10  -9   2      212.88      171.86    173.62 o 
  -9  -9   2      508.56      382.30     99.96 o 
  -8  -9   2     1874.48     1694.06    189.40 o 
  -7  -9   2       38.64       57.62     73.04 o 
  -6  -9   2      465.97      478.42     48.03 o 
  -5  -9   2     1757.87     1795.07     58.28 o 
  -4  -9   2      455.20      495.64     28.33 o 
  -3  -9   2      178.75      218.69     20.18 o 
  -2  -9   2    15466.43    14865.44    211.73 o 
  -1  -9   2      337.12      457.43     17.48 o 
   0  -9   2     3748.63     4138.86     70.04 o 
   1  -9   2    36055.11    34873.21    522.36 o 
   2  -9   2     1185.18     1347.09     33.30 o 
   3  -9   2     2523.26     2855.27     63.75 o 
   4  -9   2     2897.27     2801.91     62.89 o 
   5  -9   2     1824.13     1766.74     50.20 o 
   6  -9   2     3710.10     3718.45     82.21 o 
   7  -9   2       55.99       59.09     36.20 o 
   8  -9   2     2856.79     2913.63    135.03 o 
   9  -9   2      363.48      469.66     84.88 o 
  10  -9   2      528.55      556.82    103.47 o 
  11  -9   2      183.32      281.16     99.82 o 
  12  -9   2      102.78      223.98    108.60 o 
 -11  -8   2      331.99      297.43    116.85 o 
 -10  -8   2       40.14      -65.18    150.82 o 
  -9  -8   2     4479.50     4145.74    256.04 o 
  -8  -8   2      169.70       40.34    119.25 o 
  -7  -8   2     4648.92     4683.91    122.47 o 
  -6  -8   2     7604.81     7186.90    147.81 o 
  -5  -8   2      729.26      749.58     29.91 o 
  -4  -8   2    13580.41    12907.14    214.40 o 
  -3  -8   2       20.10       57.03     18.33 o 
  -2  -8   2    17558.04    17490.42    247.10 o 
  -1  -8   2     2681.42     2365.65     45.23 o 
   0  -8   2    16591.78    16819.97    254.41 o 
   1  -8   2     3340.22     3349.83     61.52 o 
   2  -8   2     1112.84     1205.81     51.50 o 
   3  -8   2     8781.38     7959.03    122.09 o 
   4  -8   2    26964.28    25922.03    416.89 o 
   5  -8   2     4149.55     4322.26     79.90 o 
   6  -8   2    13186.49    12665.90    210.36 o 
   7  -8   2    12994.19    13000.59    275.46 o 
   8  -8   2       28.02       34.06     65.92 o 
   9  -8   2      143.42      194.66     78.12 o 
  10  -8   2      125.53      129.64     88.61 o 
  11  -8   2      191.40      299.95    165.72 o 
  12  -8   2     3502.60     3967.67    193.93 o 
 -11  -7   2      222.30      219.67    112.82 o 
 -10  -7   2        3.19       41.17    105.58 o 
  -8  -7   2      171.21      158.65     70.55 o 
  -7  -7   2      380.66      399.96     46.47 o 
  -6  -7   2      224.26      316.63     32.49 o 
  -5  -7   2     8785.56     8802.78    150.50 o 
  -4  -7   2      852.11      913.30     36.67 o 
  -3  -7   2    10007.70     9861.73    149.45 o 
  -2  -7   2      320.18      325.76     16.49 o 
  -1  -7   2    15019.93    15020.03    250.15 o 
   0  -7   2    17650.37    18630.71    280.37 o 
   1  -7   2    15731.44    16213.78    267.62 o 
   2  -7   2     2079.82     2126.82     38.23 o 
   3  -7   2    29745.63    28585.94    423.60 o 
   4  -7   2      845.87      970.01     29.20 o 
   5  -7   2    29444.30    29054.52    528.95 o 
   6  -7   2    13972.63    13751.27    257.01 o 
   7  -7   2       99.50      134.94     33.41 o 
   8  -7   2     5387.97     5398.85    190.32 o 
   9  -7   2      638.19      751.62    154.33 o 
  10  -7   2      502.80      509.25    176.25 o 
  11  -7   2     7491.41     7899.95    299.88 o 
  12  -7   2        7.24      109.76    106.84 o 
 -11  -6   2     1438.08     1525.29    128.30 o 
 -10  -6   2     1890.97     1874.70    178.88 o 
  -9  -6   2      167.30       91.19    115.74 o 
  -8  -6   2     4349.33     4443.33    139.27 o 
  -7  -6   2     5238.81     5135.67     95.36 o 
  -6  -6   2     6372.27     6256.97    101.86 o 
  -5  -6   2     1515.62     1425.82     33.34 o 
  -4  -6   2    33695.11    32809.93    485.31 o 
  -3  -6   2    44439.75    45271.02    666.29 o 
  -2  -6   2     4944.89     4621.19     73.39 o 
  -1  -6   2    17779.12    17300.58    259.76 o 
   0  -6   2     1301.75     1578.65     30.00 o 
   1  -6   2     6529.06     6803.03    114.69 o 
   2  -6   2    31432.24    31565.00    466.96 o 
   3  -6   2     6409.04     6464.67    107.75 o 
   4  -6   2    12158.32    12266.99    247.08 o 
   5  -6   2    29391.96    29185.55    531.01 o 
   6  -6   2     9607.52     9817.57    186.96 o 
   7  -6   2     3834.10     3785.09     87.04 o 
   8  -6   2    18852.83    18455.12    735.68 o 
   9  -6   2     2485.70     2765.84    139.98 o 
  10  -6   2      861.95      807.26     94.62 o 
  11  -6   2       50.31       61.69     91.54 o 
  12  -6   2     2528.17     2569.80    220.09 o 
  13  -6   2     2328.33     2890.92    170.42 o 
 -12  -5   2       25.61     -110.46    110.34 o 
 -11  -5   2     2005.94     1886.80    231.49 o 
 -10  -5   2     2684.03     2653.34    201.68 o 
  -9  -5   2     6823.88     6432.67    226.93 o 
  -8  -5   2      165.09      150.62     45.79 o 
  -7  -5   2    14417.77    14725.42    242.77 o 
  -6  -5   2     2861.79     2902.04     55.81 o 
  -5  -5   2      721.05      724.99     25.57 o 
  -4  -5   2     1609.24     1769.41     48.38 o 
  -3  -5   2     5252.45     5097.32     74.11 o 
  -2  -5   2      987.60     1171.15     21.66 o 
  -1  -5   2   109577.50   104398.11   1707.59 o 
   0  -5   2      567.85      749.37     20.00 o 
   1  -5   2    50734.50    51009.83    750.38 o 
   2  -5   2     8785.72     9306.98    139.51 o 
   3  -5   2     4067.48     4199.75     72.03 o 
   4  -5   2     1220.88     1218.33     35.84 o 
   5  -5   2      150.62      173.62     23.69 o 
   6  -5   2     1372.47     1314.08     67.86 o 
   7  -5   2      723.00      604.87     48.56 o 
   8  -5   2     6148.25     5962.28    205.85 o 
   9  -5   2     5033.09     4973.72    186.62 o 
  10  -5   2     1752.38     1618.99    107.13 o 
  11  -5   2       47.88      159.93     95.46 o 
  12  -5   2      417.94      621.10    114.58 o 
  13  -5   2        2.94       12.85    122.10 o 
 -12  -4   2        5.92      -41.44    110.48 o 
 -11  -4   2     1283.41     1150.42    166.60 o 
 -10  -4   2     6010.49     6136.99    229.97 o 
  -9  -4   2      680.31      702.42    135.91 o 
  -8  -4   2     4497.27     4379.34     95.68 o 
  -7  -4   2        1.98       24.80     22.60 o 
  -6  -4   2     2983.35     3124.08     57.28 o 
  -5  -4   2      187.37      281.40     19.79 o 
  -4  -4   2    21568.38    23026.53    320.94 o 
  -3  -4   2     2365.45     2357.84     37.17 o 
  -2  -4   2    12681.96    13243.24    173.30 o 
  -1  -4   2      101.89      276.49     13.75 o 
   0  -4   2    45406.60    45944.52    818.96 o 
   1  -4   2     7031.81     7141.89    102.41 o 
   2  -4   2      264.69      267.04     13.20 o 
   3  -4   2     1509.10     1435.79     34.87 o 
   4  -4   2      128.88      181.05     18.32 o 
   5  -4   2      386.71      421.77     21.37 o 
   6  -4   2     1407.69     1326.19     39.29 o 
   7  -4   2       74.87       64.91     20.74 o 
   8  -4   2      118.39      160.42     62.61 o 
   9  -4   2     3494.93     3553.25    151.90 o 
  10  -4   2       87.92       50.75     79.10 o 
  11  -4   2       38.15      128.88     97.29 o 
  12  -4   2      142.28      169.46    110.18 o 
  13  -4   2      965.72     1190.22    138.16 o 
 -12  -3   2     7684.74     7467.68    265.91 o 
 -11  -3   2      359.39      368.28    138.54 o 
 -10  -3   2     4604.81     4709.41    188.44 o 
  -9  -3   2     2583.78     2508.22    132.53 o 
  -8  -3   2     2263.10     2251.97     65.71 o 
  -7  -3   2      287.93      293.83     27.99 o 
  -6  -3   2      575.02      500.11     25.28 o 
  -5  -3   2      312.99      294.91     18.28 o 
  -4  -3   2    35399.36    35651.07    579.38 o 
  -3  -3   2    18255.23    18562.81    276.88 o 
  -2  -3   2    10559.48    10937.80    152.89 o 
  -1  -3   2    61952.21    66230.20   1071.77 o 
   0  -3   2     1674.23     2433.88     60.41 o 
   1  -3   2     6750.72     7305.19    122.61 o 
   3  -3   2     5010.27     5249.48     90.08 o 
   4  -3   2     2116.33     2216.17     44.59 o 
   5  -3   2     7275.53     7000.73    120.84 o 
   6  -3   2    11629.23    11569.52    214.42 o 
   7  -3   2      122.06      117.48     26.42 o 
   8  -3   2       28.89       25.80     60.72 o 
   9  -3   2     1968.45     1849.38    100.78 o 
  10  -3   2     6667.47     6471.62    233.12 o 
  11  -3   2     4812.08     4646.17    198.19 o 
  12  -3   2       32.18      143.70    110.18 o 
  13  -3   2       15.75      -39.34    123.29 o 
 -12  -2   2       35.47      107.88     99.68 o 
 -11  -2   2        0.50       82.88     93.13 o 
 -10  -2   2     3088.95     2971.80    142.59 o 
  -9  -2   2     1750.57     1740.11    102.30 o 
  -8  -2   2     1696.92     1614.01     52.69 o 
  -7  -2   2    21009.38    20899.55    343.08 o 
  -6  -2   2     2627.15     2564.21     54.75 o 
  -5  -2   2      735.55      729.08     31.10 o 
  -4  -2   2    23464.25    21973.86    390.46 o 
  -3  -2   2      148.81      395.31     14.25 o 
  -2  -2   2     7191.86     7971.84    113.18 o 
  -1  -2   2     1624.57     1739.73     27.48 o 
   1  -2   2    11751.54    12263.01    187.68 o 
   2  -2   2     2742.43     3237.69     56.63 o 
   3  -2   2    22131.21    22699.40    372.26 o 
   4  -2   2     8117.27     8183.84    137.79 o 
   5  -2   2     2046.72     2270.93     52.49 o 
   6  -2   2    24147.63    23303.62    426.45 o 
   7  -2   2       99.82       99.87     24.66 o 
   8  -2   2      599.05      649.24     70.16 o 
   9  -2   2      157.43      143.91     72.53 o 
  10  -2   2        1.24      -20.99     78.90 o 
  11  -2   2     3498.74     3444.80    208.69 o 
  12  -2   2     4910.59     4925.25    218.24 o 
  13  -2   2     1023.33     1264.04    141.00 o 
 -13  -1   2       49.95      160.45    114.83 o 
 -12  -1   2       15.13      154.82     98.44 o 
 -11  -1   2        4.33       36.13     93.57 o 
 -10  -1   2      534.11      627.20     89.18 o 
  -9  -1   2      391.53      219.53     68.81 o 
  -8  -1   2     5437.23     5157.34    108.41 o 
  -7  -1   2     1655.63     1627.16     50.87 o 
  -6  -1   2     4568.72     4565.71     83.87 o 
  -5  -1   2      117.20      255.03     28.32 o 
  -4  -1   2       47.24      123.63     14.18 o 
  -3  -1   2       62.53      162.08     12.92 o 
  -2  -1   2    11689.44    12426.18    153.66 o 
  -1  -1   2     2852.80     4125.94     54.92 o 
   1  -1   2      224.50      313.95     11.17 o 
   2  -1   2     4891.11     5523.78     79.58 o 
   3  -1   2    78049.09    74279.42   1334.19 o 
   4  -1   2      452.35      380.30     29.89 o 
   5  -1   2        4.85       48.26     13.72 o 
   6  -1   2     9054.98     9073.00    173.02 o 
   7  -1   2     3621.87     3498.35     80.93 o 
   8  -1   2    26525.01    24694.11    732.86 o 
   9  -1   2     2601.64     2518.53    129.58 o 
  10  -1   2     1046.24      988.76    165.72 o 
  11  -1   2     2739.01     3070.15    160.98 o 
  12  -1   2      994.20      873.84    117.32 o 
 -13   0   2      153.66      161.34    180.63 o 
 -12   0   2      297.89      352.40     81.08 o 
 -11   0   2     4548.08     4757.99    194.06 o 
 -10   0   2     2586.72     2358.10    127.71 o 
  -9   0   2       14.21        5.64     69.41 o 
  -8   0   2     3188.06     3223.49    107.21 o 
  -7   0   2    16556.93    16096.30    268.70 o 
  -6   0   2     1880.60     1854.54     44.72 o 
  -5   0   2      644.49      745.16     22.20 o 
  -4   0   2    13450.35    13305.84    211.13 o 
  -3   0   2    60901.69    61756.49    922.77 o 
  -2   0   2     3310.23     3651.73     46.61 o 
  -1   0   2    13830.10    15167.18    286.74 o 
   1   0   2    14700.65    14269.30    169.19 o 
   2   0   2    12499.71    12430.98    203.30 o 
   3   0   2     5069.03     5642.45     96.36 o 
   4   0   2       81.40      234.69     18.86 o 
   5   0   2    50692.68    46913.54    846.24 o 
   6   0   2      355.98      327.20     24.69 o 
   7   0   2     1004.02      975.01     39.65 o 
   8   0   2       42.97       42.86     66.13 o 
   9   0   2     1407.22     1595.03    129.77 o 
  10   0   2      146.43      145.91     85.51 o 
  11   0   2      427.21      396.49    101.04 o 
  12   0   2       67.97      108.14    109.82 o 
 -13   1   2       56.62      -24.55    175.37 o 
 -12   1   2       39.66      -16.44    103.41 o 
 -11   1   2     1111.94     1119.13     81.21 o 
 -10   1   2        5.26       14.80    112.24 o 
  -9   1   2     1543.01     1609.26     98.53 o 
  -8   1   2     1019.73     1029.75     69.78 o 
  -7   1   2      425.57      408.58     27.59 o 
  -6   1   2      740.51      801.67     25.63 o 
  -5   1   2    63667.31    64075.63    958.94 o 
  -4   1   2     3578.67     3871.13     63.93 o 
  -3   1   2     8125.82     8040.89    107.46 o 
  -2   1   2     1802.61     1904.27     25.01 o 
  -1   1   2     3864.10     4018.25     46.14 o 
   0   1   2     7336.10     7603.70     81.43 o 
   1   1   2    12619.60    13722.22    168.71 o 
   2   1   2     2551.88     2706.09     63.73 o 
   3   1   2    28570.08    28490.06    400.68 o 
   4   1   2      166.95      171.86     16.34 o 
   5   1   2    18742.65    19078.04    349.94 o 
   6   1   2     1926.79     1944.04     54.91 o 
   7   1   2      350.26      394.99     33.91 o 
   8   1   2      746.73      686.24     79.79 o 
   9   1   2     9247.01     9082.04    298.23 o 
  10   1   2      268.40      323.28     86.56 o 
  11   1   2     4747.19     5044.50    213.13 o 
  12   1   2       25.19        7.41    108.79 o 
 -13   2   2      149.48      306.90    175.37 o 
 -12   2   2     1938.06     2222.30    141.30 o 
 -11   2   2      392.09      389.02     69.94 o 
 -10   2   2       92.97       17.22     82.46 o 
  -9   2   2     3507.15     3366.30    142.61 o 
  -8   2   2    16141.16    16197.51    397.20 o 
  -7   2   2       13.26       36.42     22.74 o 
  -6   2   2    13005.63    12942.68    199.92 o 
  -5   2   2     4963.91     4869.94     80.26 o 
  -4   2   2    12677.30    14207.19    215.90 o 
  -3   2   2    45606.16    45487.89    629.32 o 
  -1   2   2     2659.05     3114.87     37.86 o 
   0   2   2    43488.29    43875.91    485.12 o 
   1   2   2      346.81      556.42     19.45 o 
   2   2   2   161497.00   149629.78   2482.06 o 
   3   2   2      304.09      217.09     21.47 o 
   4   2   2     5779.67     5734.94     92.53 o 
   5   2   2        9.12       22.60     17.13 o 
   6   2   2     1709.08     1638.74     46.45 o 
   7   2   2      482.58      482.57     41.93 o 
   8   2   2     1397.59     1501.90     91.54 o 
   9   2   2      129.11      128.69     54.85 o 
  10   2   2     1955.56     1984.72    142.05 o 
  11   2   2      582.15      770.32    111.36 o 
  12   2   2     4358.51     4430.19    219.23 o 
 -13   3   2       10.08       23.82    119.62 o 
 -12   3   2     6963.30     7101.97    265.73 o 
 -11   3   2     4952.15     5171.08    212.67 o 
 -10   3   2     2035.80     2278.39    118.55 o 
  -9   3   2     6752.93     6480.96    226.93 o 
  -8   3   2     3515.85     3435.30    110.36 o 
  -7   3   2     6280.53     6179.04    124.82 o 
  -6   3   2      246.92      267.82     23.66 o 
  -5   3   2     7833.64     7351.57    116.17 o 
  -4   3   2     8801.20     8711.81    124.76 o 
  -3   3   2    22320.10    21178.90    316.88 o 
  -2   3   2     7238.19     7534.70    106.32 o 
  -1   3   2    70354.69    71663.80    823.56 o 
   0   3   2      645.95      651.83     11.48 o 
   1   3   2    10024.73    10566.19    120.01 o 
   2   3   2     2787.35     2891.41     42.44 o 
   3   3   2      108.99      191.28     16.72 o 
   4   3   2    10338.82     9833.25    142.34 o 
   5   3   2    32238.85    31375.06    440.57 o 
   6   3   2      268.11      215.35     24.95 o 
   7   3   2       99.95      180.62     33.39 o 
   8   3   2      946.69     1023.61     60.32 o 
   9   3   2      649.92      793.24     60.94 o 
  10   3   2     5465.02     5250.33    223.60 o 
  11   3   2     1639.16     1607.36    131.96 o 
  12   3   2     1021.11      887.42    132.25 o 
 -13   4   2      525.81      675.03    124.58 o 
 -12   4   2      405.72      506.40    107.26 o 
 -11   4   2     2732.34     2895.12    158.20 o 
 -10   4   2    11720.35    12104.55    383.17 o 
  -9   4   2      223.16      315.97     48.89 o 
  -8   4   2     6136.21     6288.48    165.06 o 
  -7   4   2     4012.87     3951.28     86.55 o 
  -6   4   2     2465.94     2387.39     51.97 o 
  -5   4   2        7.10       56.22     20.15 o 
  -4   4   2     8000.43     8986.98    138.72 o 
  -3   4   2      769.31      860.10     22.16 o 
  -2   4   2     4574.02     4911.11     70.50 o 
  -1   4   2     1016.74     1140.17     18.47 o 
   0   4   2    17043.99    17901.22    199.73 o 
   1   4   2       14.14       44.69      7.31 o 
   2   4   2    22644.98    23030.14    284.79 o 
   3   4   2    26872.58    26943.62    353.79 o 
   4   4   2      704.52      609.56     22.08 o 
   5   4   2      238.58      247.81     22.02 o 
   6   4   2     3130.83     3200.75     68.93 o 
   7   4   2        2.42       -7.77     42.67 o 
   8   4   2     2590.03     2671.86    139.94 o 
   9   4   2     6185.69     5664.93    211.36 o 
  10   4   2      546.69      506.97    143.80 o 
  11   4   2       30.41      -53.58    155.20 o 
 -13   5   2      843.64     1005.73    123.99 o 
 -12   5   2      661.15      579.44    110.03 o 
 -11   5   2     1103.11      969.87    109.04 o 
 -10   5   2        0.61       76.35     82.97 o 
  -9   5   2      142.29        6.73     67.57 o 
  -8   5   2       22.73       -7.29     36.58 o 
  -7   5   2      965.29     1002.64     37.98 o 
  -6   5   2     5355.27     5312.73    101.58 o 
  -5   5   2      535.01      500.42     22.98 o 
  -4   5   2    16579.36    17313.29    260.81 o 
  -3   5   2     1030.45      874.88     23.36 o 
  -2   5   2        6.76       49.03     13.85 o 
  -1   5   2    33417.60    34722.83    444.25 o 
   0   5   2     4179.22     4358.48     51.81 o 
   1   5   2      179.50      253.74     10.59 o 
   2   5   2      192.18      211.09     11.82 o 
   3   5   2     6590.72     6703.50     84.04 o 
   4   5   2      789.78      792.19     21.81 o 
   5   5   2       59.21       64.20     24.33 o 
   6   5   2     8924.23     8583.21    165.64 o 
   7   5   2    14165.05    14044.13    461.59 o 
   8   5   2     1398.01     1393.29    109.74 o 
   9   5   2      630.96      384.06    131.53 o 
  10   5   2     1021.92      889.47    109.11 o 
  11   5   2      817.60      717.26    168.35 o 
 -12   6   2       16.24      -54.45    103.81 o 
 -11   6   2     2679.26     3079.99    275.33 o 
 -10   6   2      166.46      235.00     89.28 o 
  -9   6   2       69.06      103.86     72.53 o 
  -8   6   2     4010.88     4187.38    162.32 o 
  -7   6   2     1543.27     1409.35     66.14 o 
  -6   6   2     1597.77     1574.73     52.79 o 
  -5   6   2     1622.23     1567.47     55.60 o 
  -4   6   2     4672.21     5355.27     85.16 o 
  -3   6   2    25517.92    26153.65    381.05 o 
  -2   6   2      152.44      130.39     13.16 o 
  -1   6   2      573.13      671.91     21.55 o 
   0   6   2    22910.11    23279.71    262.02 o 
   1   6   2    26197.02    25684.13    302.82 o 
   2   6   2     9956.14     9596.08    122.94 o 
   3   6   2     6866.03     6643.97     88.31 o 
   4   6   2    11280.23    11668.12    159.06 o 
   5   6   2    14114.10    13904.49    214.34 o 
   6   6   2     3581.04     3731.90     89.05 o 
   7   6   2      671.86      754.43     77.38 o 
   8   6   2       57.09       17.93     83.53 o 
   9   6   2     4717.71     4411.18    413.87 o 
  10   6   2     3804.58     3844.51    434.92 o 
  11   6   2      242.15      291.11    161.34 o 
 -12   7   2        1.68      -18.73    128.02 o 
 -11   7   2     1364.45     1412.40    112.18 o 
 -10   7   2      292.83      315.54     89.18 o 
  -9   7   2      158.28      122.44     77.14 o 
  -8   7   2      717.43      869.25     83.08 o 
  -7   7   2     7737.01     7710.88    251.72 o 
  -6   7   2      482.15      437.83     34.72 o 
  -5   7   2    32179.39    30880.61    456.59 o 
  -4   7   2     2736.80     2783.14     56.13 o 
  -3   7   2    31708.74    32420.82    418.23 o 
  -2   7   2     4593.08     4694.57     63.39 o 
  -1   7   2      692.57      775.92     19.08 o 
   0   7   2     4079.08     4444.16     55.25 o 
   1   7   2    12905.22    13530.69    171.00 o 
   2   7   2      353.01      451.35     22.95 o 
   3   7   2    37105.78    36982.94    486.87 o 
   4   7   2     2308.61     2336.80     53.92 o 
   5   7   2      997.74      970.07     39.17 o 
   6   7   2     1465.58     1511.14     69.90 o 
   7   7   2     3671.41     3178.79    153.71 o 
   8   7   2      820.98      949.69    164.85 o 
   9   7   2     7804.73     7562.44    272.78 o 
 -12   8   2      374.83      288.78    104.65 o 
 -11   8   2      379.75      286.60    142.93 o 
 -10   8   2      146.12      275.26     89.18 o 
  -9   8   2       70.68       46.35     77.86 o 
  -8   8   2     5656.92     5770.88    203.99 o 
  -7   8   2      272.94      283.29     65.09 o 
  -6   8   2    30525.83    29599.79    595.85 o 
  -5   8   2    11053.27    10685.17    195.63 o 
  -4   8   2       32.94       34.90     18.00 o 
  -3   8   2     4811.29     5055.40     72.79 o 
  -2   8   2     1506.89     1658.49     54.72 o 
  -1   8   2        7.85       34.31     15.17 o 
   0   8   2    27604.34    26575.96    311.83 o 
   1   8   2       14.91       29.11     15.07 o 
   2   8   2    28968.12    28072.03    392.49 o 
   3   8   2      490.90      488.61     24.84 o 
   4   8   2    12149.13    12094.23    188.87 o 
   5   8   2     4360.18     4363.94    110.47 o 
   6   8   2      231.23      281.44     53.25 o 
   7   8   2     1779.39     1835.43    188.52 o 
   8   8   2      619.58      560.33     94.22 o 
   9   8   2     1202.28     1006.62    163.09 o 
  10   8   2     2263.04     2095.67    196.41 o 
 -12   9   2      750.03      994.16    124.58 o 
 -11   9   2     1076.39      986.35    107.86 o 
 -10   9   2       32.50      130.65     88.04 o 
  -9   9   2     4301.51     3730.51    168.63 o 
  -8   9   2     5928.46     5803.64    156.12 o 
  -7   9   2      625.79      545.32     77.69 o 
  -6   9   2      865.63      902.93     53.62 o 
  -5   9   2        3.76       10.40     31.01 o 
  -4   9   2     8299.87     8341.58    142.31 o 
  -3   9   2    22915.74    22030.67    290.26 o 
  -2   9   2      205.50      238.13     19.09 o 
  -1   9   2     5302.40     5283.87     90.14 o 
   0   9   2     8798.00     8605.49    112.48 o 
   1   9   2     1427.54     1406.92     32.10 o 
   2   9   2     2578.11     2520.92     54.48 o 
   3   9   2      276.36      313.69     27.42 o 
   4   9   2      502.55      600.00     35.12 o 
   5   9   2     1224.03     1238.99     64.00 o 
   6   9   2      763.79      725.70     95.58 o 
   7   9   2     1908.43     1812.12    117.06 o 
   8   9   2      553.61      626.07    138.54 o 
   9   9   2       13.39      210.44    143.80 o 
 -11  10   2     2736.68     2940.25    119.94 o 
 -10  10   2     2231.78     2602.72    105.04 o 
  -9  10   2     1874.84     1972.76     88.49 o 
  -8  10   2      639.13      667.58     60.00 o 
  -7  10   2      381.11      355.60     52.98 o 
  -6  10   2      108.01      142.36     46.23 o 
  -5  10   2      236.16      198.48     43.40 o 
  -4  10   2      129.56      170.10     38.30 o 
  -3  10   2     8572.21     8706.78    120.93 o 
  -2  10   2      112.94      126.66     20.63 o 
  -1  10   2       78.39      115.94     20.62 o 
   0  10   2        8.68       64.03     23.57 o 
   1  10   2     3873.04     3826.02     70.96 o 
   2  10   2      160.12      140.57     31.87 o 
   3  10   2     2606.48     2548.53     71.30 o 
   4  10   2      816.09      903.21     59.52 o 
   5  10   2       46.98      179.81     55.26 o 
   6  10   2      811.96      790.88     98.58 o 
   7  10   2     2821.60     2676.14    210.44 o 
   8  10   2      206.19      -17.54    140.30 o 
   9  10   2      150.45      164.85    159.59 o 
 -11  11   2      122.56       63.62     72.51 o 
 -10  11   2       99.90      196.54     87.66 o 
  -9  11   2       32.79       32.88     60.70 o 
  -8  11   2       47.75       56.46     57.98 o 
  -7  11   2     1684.49     1638.22     73.80 o 
  -6  11   2    17109.41    16533.38    381.80 o 
  -5  11   2       18.09      -42.13     45.08 o 
  -4  11   2     5492.25     5432.27    142.98 o 
  -3  11   2     1005.56     1134.02     39.55 o 
  -2  11   2       50.77       28.92     24.79 o 
  -1  11   2     1277.30     1284.96     37.03 o 
   0  11   2     1009.49     1088.56     50.11 o 
   1  11   2      491.17      515.15     44.50 o 
   2  11   2      591.54      516.55     59.23 o 
   3  11   2     9145.27     9200.88    319.75 o 
   4  11   2      305.76      381.40     58.88 o 
   5  11   2      469.32      389.06    102.59 o 
   6  11   2      541.21      496.30    131.53 o 
   7  11   2     2474.30     2264.02    185.89 o 
   8  11   2       10.89      -73.66    135.03 o 
 -11  12   2     1266.31     1578.42     93.11 o 
 -10  12   2      444.14      387.49     71.71 o 
  -9  12   2     1303.62     1474.83     80.41 o 
  -8  12   2     1459.42     1600.48     78.07 o 
  -7  12   2        8.02      -22.39     55.97 o 
  -6  12   2     1778.47     1736.36     75.30 o 
  -5  12   2      186.84      135.84     50.56 o 
  -4  12   2      475.48      534.04     55.28 o 
  -3  12   2     3207.27     3037.20     99.55 o 
  -2  12   2      605.01      619.43     35.80 o 
  -1  12   2      880.37      921.21     50.68 o 
   0  12   2      563.66      501.61     58.66 o 
   1  12   2     2017.31     2035.67    142.05 o 
   2  12   2     3436.83     3418.97    113.29 o 
   3  12   2       61.33       99.64     57.55 o 
   4  12   2     4045.74     3789.74    227.98 o 
   5  12   2     5079.19     4910.35    287.61 o 
   6  12   2      163.94       52.61    129.77 o 
   7  12   2       44.85      126.27    138.54 o 
 -10  13   2      111.69       74.31     83.37 o 
  -9  13   2       15.08       18.37     66.95 o 
  -8  13   2        8.92      -26.03     62.77 o 
  -7  13   2       75.71      100.84     60.15 o 
  -6  13   2     1487.74     1297.34     89.19 o 
  -5  13   2     3970.59     3774.81    118.42 o 
  -4  13   2     2819.42     2527.98     98.54 o 
  -3  13   2      939.76      992.42     63.15 o 
  -2  13   2      109.41       80.29     85.65 o 
  -1  13   2        9.75      -77.60     51.73 o 
   0  13   2     2657.79     2689.30    103.36 o 
   1  13   2     3803.82     3474.23    123.40 o 
   2  13   2      616.17      693.09     88.66 o 
   3  13   2      397.63      231.49    110.48 o 
   4  13   2        7.89     -105.22    122.76 o 
   5  13   2      261.46      203.43    135.03 o 
   6  13   2     3841.79     3756.42    270.07 o 
   7  13   2        2.41       -7.01    150.82 o 
  -9  14   2      714.08      696.22    164.85 o 
  -8  14   2     1059.35     1194.00    134.16 o 
  -7  14   2        8.47       10.03     62.91 o 
  -6  14   2     1071.25     1117.80     82.42 o 
  -5  14   2      252.03      115.09     59.35 o 
  -4  14   2     1572.13     1550.19     76.05 o 
  -3  14   2     1303.78     1361.06     74.45 o 
  -2  14   2     5609.87     5491.81    208.33 o 
  -1  14   2     1897.73     1898.35    146.94 o 
   0  14   2       23.48      144.78     73.59 o 
   1  14   2     1502.52     1555.29    100.42 o 
   2  14   2     3242.14     3299.33    156.11 o 
   3  14   2     3612.30     3530.31    169.87 o 
   4  14   2       98.45      -47.84    141.17 o 
   5  14   2       17.11       51.81    108.86 o 
   6  14   2      343.44      267.91    124.70 o 
  -8  15   2     6211.47     6211.59    350.74 o 
  -7  15   2     2129.70     2157.05    187.65 o 
  -6  15   2      275.22      313.91    147.31 o 
  -5  15   2     2115.64     2000.97    175.37 o 
  -4  15   2       12.67       61.38    136.79 o 
  -3  15   2       17.01      -54.36    119.25 o 
  -2  15   2     6902.06     6837.66    340.22 o 
  -1  15   2      486.50      354.25    124.51 o 
   0  15   2     2763.14     2653.34    133.50 o 
   1  15   2     6988.45     6744.58    236.50 o 
   2  15   2      418.05      457.09     97.29 o 
   3  15   2     4829.18     4703.64    195.82 o 
   4  15   2       83.99      137.40    133.28 o 
   5  15   2      131.21      128.99    108.23 o 
  -7  16   2       50.11       89.44    149.06 o 
  -6  16   2     2279.89     2365.74    206.94 o 
  -5  16   2     1665.31     1516.95    177.12 o 
  -4  16   2        6.07     -173.62    131.53 o 
  -3  16   2      664.87      638.35    138.54 o 
  -2  16   2      961.92     1031.17    156.08 o 
  -1  16   2      459.47      278.84    129.77 o 
   0  16   2     3297.64     3342.54    242.01 o 
   1  16   2      350.43      481.63    107.85 o 
   2  16   2       39.83        6.46    101.59 o 
   3  16   2      360.04      391.56    114.61 o 
  -6  17   2     3612.65     3802.01    264.81 o 
  -5  17   2      257.51      121.01    149.06 o 
  -4  17   2     1619.30     1404.71    173.62 o 
  -3  17   2      193.71       15.78    149.06 o 
  -2  17   2      255.40      356.00    145.56 o 
  -1  17   2      191.11      178.88    136.79 o 
   0  17   2        0.56       54.36    135.03 o 
   1  17   2     3130.11     3102.29    227.98 o 
  -1 -19   3      211.13      409.98    116.62 o 
   0 -19   3     1172.09     1406.46    164.85 o 
   1 -19   3      228.19      177.12    136.79 o 
   2 -19   3       40.51      -40.34    135.03 o 
   3 -19   3      467.16      773.38    152.57 o 
   4 -19   3      228.09      182.38    135.03 o 
   5 -19   3      191.38      -42.09    147.31 o 
  -3 -18   3       75.61      178.45    106.16 o 
  -2 -18   3      140.92      202.26    188.52 o 
  -1 -18   3      291.66      351.53     97.05 o 
   0 -18   3      623.33      743.82     94.15 o 
   1 -18   3     9873.65    10334.53    478.76 o 
   2 -18   3     1064.64     1034.68    143.80 o 
   3 -18   3     3374.47     3835.33    249.02 o 
   4 -18   3       43.74      -84.18    133.28 o 
   5 -18   3       22.93      -61.38    136.79 o 
   6 -18   3       23.75      -61.38    131.53 o 
   7 -18   3      824.52      827.74    164.85 o 
  -4 -17   3     1459.72     1447.22    120.67 o 
  -3 -17   3       22.93       32.79     97.72 o 
  -2 -17   3     3979.86     4204.51    191.01 o 
  -1 -17   3      861.50      970.03     93.85 o 
   0 -17   3     2037.41     2121.58     93.05 o 
   1 -17   3        4.84       34.19     63.86 o 
   2 -17   3       22.35       12.52    123.64 o 
   3 -17   3     5883.03     6400.99    326.19 o 
   4 -17   3      928.29      882.11    138.54 o 
   5 -17   3      543.98      548.91    136.79 o 
   6 -17   3     2248.06     2271.04    180.63 o 
   7 -17   3     1385.80     1515.19    171.86 o 
   8 -17   3     1677.02     1794.03    177.12 o 
  -6 -16   3      758.22      724.99    121.09 o 
  -5 -16   3      954.53     1090.92    117.32 o 
  -4 -16   3      160.57      276.13    101.04 o 
  -3 -16   3     5114.68     4643.79    190.34 o 
  -2 -16   3     1981.52     2185.74    162.60 o 
  -1 -16   3      440.60      553.30     84.94 o 
   0 -16   3      345.41      278.30     63.28 o 
   1 -16   3       14.79       59.35     62.48 o 
   2 -16   3      635.26      664.64     63.21 o 
   3 -16   3     2908.09     3187.96    142.90 o 
   4 -16   3     1213.52     1120.15     92.78 o 
   5 -16   3    11185.25    11695.40    529.62 o 
   6 -16   3     1329.32     1532.73    159.59 o 
   7 -16   3      179.41      324.43    128.02 o 
   8 -16   3      954.72     1027.67    157.83 o 
   9 -16   3     1315.19     1502.92    177.12 o 
  -7 -15   3     2580.98     2461.79    151.05 o 
  -6 -15   3       52.09       53.98    110.81 o 
  -5 -15   3     9286.46     9594.63    318.69 o 
  -4 -15   3      916.26      926.29     82.72 o 
  -3 -15   3      974.48      986.34     76.53 o 
  -2 -15   3     4790.36     4557.31    201.99 o 
  -1 -15   3      740.30      663.72     76.70 o 
   0 -15   3      941.62      998.44     55.31 o 
   1 -15   3     6787.98     6965.57    207.06 o 
   2 -15   3      768.98      801.97     51.32 o 
   3 -15   3     5318.22     5195.12    150.74 o 
   4 -15   3     1166.73     1055.55     86.56 o 
   5 -15   3        3.18       45.18     73.40 o 
   6 -15   3      163.44      364.77    113.99 o 
   7 -15   3       28.85       36.83    124.51 o 
   8 -15   3        9.46       21.04    133.28 o 
   9 -15   3     1852.34     2113.20    191.15 o 
  10 -15   3       26.16       26.31    140.30 o 
  -7 -14   3        4.84      106.64    112.92 o 
  -6 -14   3     4383.04     4209.03    186.77 o 
  -5 -14   3      316.22      373.98     74.60 o 
  -4 -14   3       27.09       44.50     66.72 o 
  -3 -14   3    12620.15    12233.70    349.31 o 
  -2 -14   3      622.79      595.34     51.88 o 
  -1 -14   3     1425.76     1326.06     51.05 o 
   0 -14   3     2058.63     2036.27    107.30 o 
   1 -14   3     1355.00     1217.13     47.27 o 
   2 -14   3    12501.04    12337.97    231.92 o 
   3 -14   3      569.36      541.34     39.29 o 
   4 -14   3     3782.18     3785.18    147.00 o 
   5 -14   3       15.94       49.90    100.84 o 
   6 -14   3      291.02      340.22    106.98 o 
   7 -14   3      104.73      113.99    121.01 o 
   8 -14   3      532.40      692.71    136.79 o 
   9 -14   3      364.50      333.20    131.53 o 
  10 -14   3      330.04      140.30    147.31 o 
  -8 -13   3     2076.10     2167.58    148.31 o 
  -7 -13   3     1551.59     1788.54    132.06 o 
  -6 -13   3     1345.65     1531.49    116.85 o 
  -5 -13   3     5376.05     5357.65    169.86 o 
  -4 -13   3      496.03      429.21     53.32 o 
  -3 -13   3     4060.37     3887.44     95.41 o 
  -2 -13   3     2432.69     2417.97     73.17 o 
  -1 -13   3     3854.59     3818.66     73.27 o 
   0 -13   3     1614.28     1617.82     50.19 o 
   1 -13   3      868.93      965.12     41.12 o 
   2 -13   3      758.88      703.66     37.53 o 
   3 -13   3     3031.35     2987.71     96.75 o 
   4 -13   3     1621.29     1585.41     62.79 o 
   5 -13   3      839.99      876.24     76.61 o 
   6 -13   3      108.68      156.20     68.91 o 
   7 -13   3     3626.82     4131.71    242.01 o 
   8 -13   3     2701.66     2858.52    212.20 o 
   9 -13   3       81.15       57.87    131.53 o 
  10 -13   3      933.79     1066.25    161.34 o 
  11 -13   3     1615.12     1525.72    185.89 o 
  -9 -12   3      177.32        0.92    114.53 o 
  -8 -12   3      620.01      563.52    161.34 o 
  -7 -12   3      629.27      686.64    105.76 o 
  -6 -12   3     2350.64     2269.16    101.54 o 
  -5 -12   3     1401.07     1388.37     66.44 o 
  -4 -12   3      838.04      801.19     46.28 o 
  -3 -12   3      186.87      129.20     32.49 o 
  -2 -12   3     3288.63     3108.13     62.25 o 
  -1 -12   3        1.75       71.66     26.66 o 
   0 -12   3      781.95      823.22     30.12 o 
   1 -12   3     8370.24     7988.13    140.92 o 
   2 -12   3      564.92      624.77     30.81 o 
   3 -12   3     2380.62     2144.94     59.35 o 
   4 -12   3       58.65      105.11     26.93 o 
   5 -12   3        2.92       30.61     30.08 o 
   6 -12   3     4178.92     4056.57    159.47 o 
   7 -12   3      189.11      188.91     46.41 o 
   8 -12   3     4008.67     4217.64    249.02 o 
   9 -12   3     6975.40     6913.07    343.72 o 
  10 -12   3      428.36      329.69    143.80 o 
  11 -12   3       86.93      124.51    142.05 o 
  -9 -11   3      329.43      239.23    112.33 o 
  -8 -11   3      285.30      326.26    102.29 o 
  -7 -11   3      620.21      769.56     81.36 o 
  -6 -11   3      144.30      118.97     53.68 o 
  -5 -11   3      671.87      711.74     48.34 o 
  -4 -11   3     1866.70     2015.54     83.48 o 
  -3 -11   3     2961.64     2979.41     60.49 o 
  -2 -11   3     9457.19     9347.02    137.59 o 
  -1 -11   3    17448.55    16586.54    220.20 o 
   0 -11   3     1527.67     1383.30     54.65 o 
   1 -11   3       53.68       72.77     22.05 o 
   2 -11   3      123.28       91.41     26.07 o 
   3 -11   3     1711.80     1655.02     50.70 o 
   4 -11   3     1636.42     1475.41     40.86 o 
   5 -11   3     2884.86     2857.78     76.21 o 
   6 -11   3     3348.58     3342.54     76.39 o 
   7 -11   3     4588.52     4319.36    104.90 o 
   8 -11   3       89.43      125.60     47.48 o 
   9 -11   3       67.53      114.73     55.63 o 
  10 -11   3     1614.81     1508.18    170.11 o 
  11 -11   3        1.66     -223.60    149.06 o 
  12 -11   3      177.76      217.46    161.34 o 
 -10 -10   3     3715.71     3609.11    261.30 o 
  -9 -10   3       34.27      -79.89    105.72 o 
  -8 -10   3     3117.09     3115.51    214.83 o 
  -7 -10   3       78.58       27.77     79.02 o 
  -6 -10   3     1003.05     1085.61     66.80 o 
  -5 -10   3     1751.71     1648.51     64.82 o 
  -4 -10   3      366.52      341.14     24.29 o 
  -3 -10   3     2880.55     2768.94     76.46 o 
  -2 -10   3    12095.80    11230.77    162.39 o 
  -1 -10   3     4183.80     3813.82     96.88 o 
   0 -10   3     2556.55     2182.61     45.55 o 
   1 -10   3    21260.62    20691.60    312.35 o 
   2 -10   3      207.21      250.75     22.71 o 
   3 -10   3     5716.59     5221.81     90.62 o 
   4 -10   3     6632.49     6325.23    119.13 o 
   5 -10   3     5275.42     5029.56     99.68 o 
   6 -10   3    13875.32    13120.46    263.12 o 
   7 -10   3     9784.10     9673.99    199.77 o 
   8 -10   3     1274.67     1213.72     69.48 o 
   9 -10   3     2301.04     2599.79     97.56 o 
  10 -10   3      317.45      436.60     61.84 o 
  11 -10   3       14.55     -191.15    145.56 o 
  12 -10   3     1426.16      992.59    173.62 o 
 -10  -9   3      399.35      300.88    116.79 o 
  -9  -9   3        5.04      -21.20     95.63 o 
  -8  -9   3     7613.05     7088.58    249.25 o 
  -7  -9   3    10866.99    10652.78    233.00 o 
  -6  -9   3     3976.07     3805.66    107.88 o 
  -5  -9   3    22789.40    21791.70    361.70 o 
  -4  -9   3     5635.87     5153.55     97.64 o 
  -3  -9   3     2085.76     1873.15     42.17 o 
  -2  -9   3    13750.89    13925.32    220.57 o 
  -1  -9   3      982.20     1007.32     28.58 o 
   0  -9   3     9542.61     9711.50    150.21 o 
   1  -9   3    30817.22    31596.36    508.76 o 
   2  -9   3     3640.94     3526.65     72.89 o 
   3  -9   3    40389.68    38106.54    606.28 o 
   4  -9   3     4950.36     4630.86     90.22 o 
   5  -9   3       62.41       84.08     24.27 o 
   6  -9   3     9519.43     8985.82    171.50 o 
   7  -9   3       94.70       69.89     32.59 o 
   8  -9   3     2726.54     2667.75    131.96 o 
   9  -9   3    10246.00    10025.80    324.19 o 
  10  -9   3     2432.63     2177.87    284.10 o 
  11  -9   3     2070.65     2106.30    158.71 o 
  12  -9   3      147.74       68.39    166.60 o 
 -11  -8   3      491.22      347.95    121.35 o 
 -10  -8   3     1287.46     1449.66    126.99 o 
  -9  -8   3      852.39      697.97    154.33 o 
  -8  -8   3     8131.56     7730.61    212.72 o 
  -7  -8   3     1313.10     1227.04     61.28 o 
  -6  -8   3     6322.32     6254.22    118.03 o 
  -5  -8   3     3803.75     3873.24     79.83 o 
  -4  -8   3       28.01       93.82     24.74 o 
  -3  -8   3    11485.06    11301.14    172.76 o 
  -2  -8   3     3341.42     3230.55     52.56 o 
  -1  -8   3    11745.97    12049.25    266.97 o 
   0  -8   3    14079.59    13558.17    205.29 o 
   1  -8   3     2937.14     2880.21     60.74 o 
   2  -8   3     4587.58     4276.13     83.37 o 
   3  -8   3     1620.25     1624.31     36.21 o 
   4  -8   3       15.90       71.60     20.15 o 
   5  -8   3      782.69      749.24     30.56 o 
   6  -8   3     6150.98     5948.71    115.61 o 
   7  -8   3     9001.98     8977.91    195.97 o 
   8  -8   3       14.10       66.31     66.33 o 
   9  -8   3      928.96     1028.75     90.50 o 
  10  -8   3      269.14      289.36     85.32 o 
  11  -8   3      397.48      434.35    104.34 o 
  12  -8   3        1.07       50.56    106.06 o 
 -11  -7   3       21.86      214.97    114.66 o 
 -10  -7   3     6046.33     5586.27    211.87 o 
  -9  -7   3       64.60       60.30    126.27 o 
  -8  -7   3      208.23      251.43     60.65 o 
  -7  -7   3      566.24      570.36     43.96 o 
  -6  -7   3    11461.90    11068.99    173.36 o 
  -5  -7   3      275.36      281.75     20.90 o 
  -4  -7   3     1008.81      911.34     30.31 o 
  -3  -7   3     4938.51     5209.70     83.47 o 
  -2  -7   3    27375.80    27635.75    381.00 o 
  -1  -7   3      425.51      492.90     16.24 o 
   0  -7   3    10600.91     9474.65    158.34 o 
   1  -7   3      553.39      868.36     26.31 o 
   2  -7   3    18943.10    18895.19    281.39 o 
   3  -7   3     4534.67     4699.95     74.39 o 
   4  -7   3    11503.06    10969.53    180.12 o 
   5  -7   3     5513.13     5474.71    109.25 o 
   6  -7   3     1922.56     1846.75     54.40 o 
   7  -7   3      974.64      861.96     45.85 o 
   8  -7   3       15.31       36.47     51.39 o 
   9  -7   3        9.87       -1.17     74.95 o 
  10  -7   3       44.27       78.92     85.93 o 
  11  -7   3     1788.98     2011.37    126.88 o 
  12  -7   3      532.94      673.10    112.11 o 
 -12  -6   3       17.46      124.51    120.28 o 
 -11  -6   3     1254.07     1112.22    118.56 o 
 -10  -6   3     3600.45     3428.88    163.69 o 
  -9  -6   3     1382.21     1307.75    113.11 o 
  -8  -6   3     3246.75     3150.94    138.21 o 
  -7  -6   3     2707.06     2571.31     68.02 o 
  -6  -6   3     5633.81     5443.54     99.65 o 
  -5  -6   3      824.20      725.44     32.29 o 
  -4  -6   3      655.05      700.87     22.57 o 
  -3  -6   3       64.33      111.49     17.03 o 
  -2  -6   3      531.81      674.21     17.47 o 
  -1  -6   3     2305.41     1805.33     56.61 o 
   0  -6   3     2557.52     2512.86     50.49 o 
   1  -6   3     4135.92     4293.16     66.54 o 
   2  -6   3    16711.96    16378.24    276.84 o 
   3  -6   3     8071.36     7674.08    126.47 o 
   4  -6   3      281.22      329.18     22.46 o 
   5  -6   3     8923.67     8949.74    169.13 o 
   6  -6   3      780.23      766.32     37.88 o 
   7  -6   3     1650.85     1729.22     56.13 o 
   8  -6   3      964.02      940.79     60.91 o 
   9  -6   3      461.76      355.44     74.83 o 
  10  -6   3     1698.01     1576.02    109.74 o 
  11  -6   3     2417.46     2512.29    140.71 o 
  12  -6   3     3608.57     3804.95    193.44 o 
 -12  -5   3      171.43      174.98    117.06 o 
 -11  -5   3      988.71      954.39    110.11 o 
 -10  -5   3        0.29      -75.91     91.14 o 
  -9  -5   3     5862.95     5469.50    201.28 o 
  -8  -5   3      691.30      658.52     48.83 o 
  -7  -5   3     2734.48     2727.24     58.25 o 
  -6  -5   3     1414.05     1384.36     33.68 o 
  -5  -5   3     1136.83     1408.36     38.08 o 
  -4  -5   3      965.25     1020.62     49.20 o 
  -3  -5   3     8315.79     8371.28    118.49 o 
  -1  -5   3    14721.99    15816.47    339.18 o 
   0  -5   3     5757.11     5198.50     95.59 o 
   1  -5   3     1015.30     1181.88     21.98 o 
   2  -5   3    25673.07    26511.93    413.33 o 
   3  -5   3      266.49      315.67     40.34 o 
   4  -5   3     4406.43     4084.55     81.82 o 
   5  -5   3      229.75      291.29     24.22 o 
   6  -5   3     2371.24     2299.66     62.31 o 
   7  -5   3     1045.43     1170.61     42.77 o 
   8  -5   3     2846.75     2679.53     95.30 o 
   9  -5   3     1839.77     2119.33    112.22 o 
  10  -5   3     5075.21     4747.54    191.58 o 
  11  -5   3        3.86      100.17     94.71 o 
  12  -5   3     1411.34     1360.20    131.54 o 
  13  -5   3     2110.81     2469.26    183.26 o 
 -12  -4   3     1061.26      898.54    135.03 o 
 -11  -4   3      685.92      816.18    243.76 o 
 -10  -4   3      575.72      627.33     87.81 o 
  -9  -4   3      582.47      671.50     66.05 o 
  -8  -4   3     1399.14     1417.94     48.89 o 
  -7  -4   3      100.28       84.11     27.07 o 
  -6  -4   3       64.36       72.69     24.34 o 
  -5  -4   3     1888.80     1696.96     42.96 o 
  -4  -4   3     9234.42     9124.95    151.74 o 
  -2  -4   3     8277.82     8424.06    112.26 o 
  -1  -4   3   119084.16   111919.80   1941.58 o 
   0  -4   3     4181.41     4534.39    133.93 o 
   1  -4   3    33760.94    35050.27    603.79 o 
   2  -4   3    15321.54    15083.29    241.79 o 
   3  -4   3    12662.29    11974.44    218.95 o 
   4  -4   3    17109.12    18330.65    334.64 o 
   5  -4   3     1527.08     1833.37     47.91 o 
   6  -4   3     7876.33     8131.97    156.75 o 
   7  -4   3    24554.36    24450.03    501.29 o 
   8  -4   3       95.18       39.07     57.93 o 
   9  -4   3    11079.48    11282.26    358.95 o 
  10  -4   3       10.19      -33.86     81.22 o 
  11  -4   3       43.72       76.74     92.95 o 
  12  -4   3       29.87       77.78    113.86 o 
  13  -4   3     1409.53     1610.50    177.12 o 
 -12  -3   3        1.93      -32.54    102.72 o 
 -11  -3   3      631.29      554.52     96.63 o 
 -10  -3   3      561.05      624.95     73.28 o 
  -9  -3   3      614.13      640.49     79.80 o 
  -8  -3   3    11899.76    11748.09    220.27 o 
  -7  -3   3        1.16      -11.12     26.23 o 
  -6  -3   3      870.64      829.53     45.07 o 
  -5  -3   3     3710.40     3717.07     75.10 o 
  -4  -3   3      785.64      860.44     29.32 o 
  -3  -3   3      346.95      512.72     14.08 o 
  -2  -3   3    10913.09    12300.93    170.45 o 
  -1  -3   3    40346.59    41885.55    738.44 o 
   0  -3   3    20253.06    20223.62    785.66 o 
   1  -3   3    29371.66    29802.72    446.94 o 
   2  -3   3    11473.88    12155.58    202.45 o 
   3  -3   3     1160.61     1303.77     31.83 o 
   4  -3   3     1967.91     1888.92     69.43 o 
   5  -3   3    31374.97    30935.71    508.48 o 
   6  -3   3    29940.82    29670.50    488.92 o 
   7  -3   3     3843.50     3583.95     80.92 o 
   8  -3   3     3687.85     3544.19    205.18 o 
   9  -3   3      401.16      526.53     74.12 o 
  10  -3   3     1233.73     1095.47     98.85 o 
  11  -3   3      102.34      119.10     99.13 o 
  12  -3   3     2371.87     2492.69    155.18 o 
  13  -3   3     1102.08     1285.95    146.28 o 
 -12  -2   3      283.53      314.27    107.86 o 
 -11  -2   3      282.50      168.68     91.79 o 
 -10  -2   3      334.27      446.31     69.76 o 
  -9  -2   3        4.20      -60.39     56.45 o 
  -8  -2   3      497.25      519.58     35.99 o 
  -7  -2   3     1014.27     1049.97     38.69 o 
  -6  -2   3      534.16      572.77     28.91 o 
  -5  -2   3      523.24      768.05     24.84 o 
  -4  -2   3    54772.01    53946.06    746.62 o 
  -3  -2   3     2805.75     2836.78     40.05 o 
  -2  -2   3    21749.74    21905.54    256.44 o 
  -1  -2   3      340.98      446.50     11.63 o 
   0  -2   3     2038.20     1915.04     84.18 o 
   1  -2   3      926.46      980.71     20.96 o 
   2  -2   3     6161.25     7112.64    118.83 o 
   3  -2   3     6643.66     6913.03    107.07 o 
   4  -2   3    14744.26    14816.94    245.54 o 
   5  -2   3     2328.51     2121.59     50.85 o 
   6  -2   3     5451.58     5202.85    104.72 o 
   7  -2   3     1681.59     1515.17     46.11 o 
   8  -2   3      847.61      973.45     77.86 o 
   9  -2   3     2568.33     2438.44    138.54 o 
  10  -2   3     2013.21     2107.31    133.28 o 
  11  -2   3        0.60      -37.11     96.02 o 
  12  -2   3     4078.84     4506.03    209.52 o 
 -13  -1   3     1257.35     1013.64    194.66 o 
 -12  -1   3       38.01       19.18     96.34 o 
 -11  -1   3     3705.38     3646.27    136.05 o 
 -10  -1   3     6302.59     6598.43    185.15 o 
  -9  -1   3      641.21      739.68     62.33 o 
  -8  -1   3     3465.94     3349.05    109.47 o 
  -7  -1   3    12625.11    12891.55    236.99 o 
  -6  -1   3     7712.91     7558.26    130.70 o 
  -5  -1   3    11020.24    11856.52    182.18 o 
  -4  -1   3     7580.97     7448.77    106.75 o 
  -3  -1   3     6089.02     6218.44     83.06 o 
  -2  -1   3   128361.46   122896.28   1496.66 o 
  -1  -1   3    14122.41    14918.34    169.12 o 
   0  -1   3    14260.75    14447.20    171.45 o 
   1  -1   3     5997.44     5774.46     68.37 o 
   2  -1   3     3917.76     4002.86     63.54 o 
   3  -1   3    24474.87    25686.33    387.87 o 
   4  -1   3     2999.61     3195.75     63.30 o 
   5  -1   3    10476.96    10256.91    190.15 o 
   6  -1   3       34.86       83.65     23.55 o 
   7  -1   3    30376.24    29310.61    485.20 o 
   8  -1   3     4604.68     4543.43    168.86 o 
   9  -1   3     6514.38     6506.68    225.60 o 
  10  -1   3      132.52      117.30     86.77 o 
  11  -1   3        3.90       64.45     97.72 o 
  12  -1   3      401.10      358.20    113.34 o 
 -13   0   3      616.81      438.42    171.86 o 
 -12   0   3      615.87      704.97    102.81 o 
 -11   0   3     4428.27     4280.71    144.97 o 
 -10   0   3     2481.88     2548.59    102.67 o 
  -9   0   3      584.72      561.12     57.74 o 
  -8   0   3    28794.67    28614.23    585.76 o 
  -7   0   3      260.70      278.96     29.22 o 
  -6   0   3    20913.98    20733.13    314.57 o 
  -5   0   3    37268.71    38714.48    581.48 o 
  -4   0   3     3028.74     3322.05     51.45 o 
  -3   0   3    12443.69    13577.71    178.10 o 
  -2   0   3    13566.33    14358.51    177.23 o 
  -1   0   3     4174.23     4242.69     47.02 o 
   0   0   3    87666.73    82298.55    845.73 o 
   1   0   3    17718.07    18048.25    201.41 o 
   2   0   3    34306.35    34615.39    520.69 o 
   3   0   3       49.24       79.77     13.65 o 
   4   0   3     3878.24     4065.38     81.98 o 
   5   0   3      518.07      340.96     26.55 o 
   6   0   3     1981.14     2129.26     57.32 o 
   7   0   3     1430.02     1412.99     48.55 o 
   8   0   3       36.45       62.73     64.04 o 
   9   0   3      154.57      109.46     75.81 o 
  10   0   3     4246.61     4426.47    185.01 o 
  11   0   3     1342.58     1442.50    122.10 o 
  12   0   3     1875.32     1885.08    140.82 o 
 -13   1   3      149.69      273.58    177.12 o 
 -12   1   3      303.78      409.84    107.86 o 
 -11   1   3     2647.09     2802.93    117.32 o 
 -10   1   3     3187.56     3178.04    114.78 o 
  -9   1   3    11663.02    11459.93    285.73 o 
  -8   1   3      203.95      190.73     36.97 o 
  -7   1   3    13002.35    12917.25    200.68 o 
  -6   1   3        1.78       66.66     19.38 o 
  -5   1   3     2073.40     2190.74     37.02 o 
  -4   1   3      798.58      977.18     21.66 o 
  -3   1   3     3930.50     3856.20     50.73 o 
  -2   1   3     2849.63     3017.16     37.64 o 
  -1   1   3     6598.18     6848.16     82.51 o 
   1   1   3      128.22      113.63      9.42 o 
   2   1   3       10.76       17.86      9.22 o 
   3   1   3    10620.24    10839.12    178.59 o 
   4   1   3     7291.41     6834.59    118.81 o 
   5   1   3     7610.16     7912.16    152.28 o 
   6   1   3     4061.04     3915.64    118.76 o 
   7   1   3     5157.40     4922.49    120.22 o 
   8   1   3      600.37      621.43     75.52 o 
   9   1   3     7839.21     7672.91    263.14 o 
  10   1   3     8488.95     8120.49    278.98 o 
  11   1   3       82.20      133.24    100.92 o 
  12   1   3       33.79       62.77    115.24 o 
 -13   2   3      406.51      329.69    180.63 o 
 -12   2   3     2591.35     2661.88    151.81 o 
 -11   2   3     3010.66     3205.16    167.94 o 
 -10   2   3        2.20      -37.16     53.56 o 
  -9   2   3     6038.72     6010.23    163.31 o 
  -8   2   3     3933.29     3902.62     99.27 o 
  -7   2   3      232.37      247.74     29.33 o 
  -6   2   3    17348.13    16836.60    223.60 o 
  -5   2   3     3644.04     3328.80     50.56 o 
  -4   2   3    12759.23    12914.50    171.45 o 
  -3   2   3     5843.54     5333.02     72.95 o 
  -1   2   3    46421.34    47499.11    526.71 o 
   0   2   3    31500.96    33092.62    368.83 o 
   1   2   3     2910.80     2806.91     34.69 o 
   2   2   3     8910.16     8974.40    120.30 o 
   3   2   3     4433.55     3744.91     59.12 o 
   4   2   3     4434.85     4712.71     87.79 o 
   5   2   3     3110.08     3094.74     63.71 o 
   6   2   3     2790.38     2806.55     62.34 o 
   7   2   3    19160.66    19173.69    480.02 o 
   8   2   3        6.77      -42.94     50.63 o 
   9   2   3       29.01       55.65     56.11 o 
  10   2   3     1285.16     1425.69    114.00 o 
  11   2   3     1873.43     1842.88    198.17 o 
  12   2   3       52.77     -130.43    118.35 o 
 -13   3   3      606.30      619.05    171.86 o 
 -12   3   3     1051.89      898.04    114.70 o 
 -11   3   3      650.21      661.14     98.83 o 
 -10   3   3      841.49      796.38     90.83 o 
  -9   3   3     3399.75     3199.98    106.31 o 
  -8   3   3     3088.43     3084.47     84.90 o 
  -7   3   3     1225.10     1264.47     37.41 o 
  -6   3   3     6298.48     6279.01     88.98 o 
  -5   3   3        6.33       48.16     15.26 o 
  -4   3   3     4107.83     4771.82     67.36 o 
  -3   3   3    24668.70    25254.94    376.82 o 
  -2   3   3      621.57      694.04     15.41 o 
  -1   3   3      565.92     1047.95     21.25 o 
   0   3   3     1814.94     2147.44     27.52 o 
   1   3   3     1937.88     2131.65     26.32 o 
   2   3   3    26438.45    27360.86    323.58 o 
   3   3   3     2891.21     2939.41     50.14 o 
   4   3   3    10015.29    10169.96    172.34 o 
   5   3   3    24295.59    24308.94    399.89 o 
   6   3   3     1850.01     1802.55     54.25 o 
   7   3   3    16612.24    16371.58    388.99 o 
   8   3   3      185.11      241.74     61.58 o 
   9   3   3        0.20       -9.26     61.71 o 
  10   3   3      104.49       56.40    118.37 o 
  11   3   3      671.48      695.77    116.94 o 
  12   3   3       39.39       29.81    122.76 o 
 -13   4   3       48.04       76.29    115.32 o 
 -12   4   3     4299.03     4739.11    207.68 o 
 -11   4   3      225.59       95.02     91.74 o 
 -10   4   3     2162.55     2030.97    114.00 o 
  -9   4   3      959.95      968.16    124.51 o 
  -8   4   3     2786.34     2819.03     92.62 o 
  -7   4   3     1053.08     1036.32     43.31 o 
  -6   4   3     6798.46     7130.80    106.21 o 
  -5   4   3     1175.42     1214.97     35.20 o 
  -4   4   3    52006.01    50665.81    751.07 o 
  -3   4   3      160.28      170.79     13.29 o 
  -2   4   3    26899.50    26599.57    309.38 o 
  -1   4   3     1065.93     1376.53     20.34 o 
   1   4   3     6215.37     6479.31     72.48 o 
   2   4   3    13664.68    13691.64    180.74 o 
   3   4   3     3362.01     3601.76     71.32 o 
   4   4   3    72017.74    69481.82   1233.45 o 
   5   4   3     6588.78     6124.45    102.19 o 
   6   4   3     2819.03     2795.12     66.17 o 
   7   4   3     4213.29     4093.54    124.05 o 
   8   4   3      826.94      982.94     96.52 o 
   9   4   3     2154.03     2032.51    119.43 o 
  10   4   3     6624.57     6256.63    327.06 o 
  11   4   3      183.59      152.06    110.60 o 
 -13   5   3     1050.88     1025.71    131.38 o 
 -12   5   3      298.86      329.22    110.98 o 
 -11   5   3     1872.67     2014.99    124.62 o 
 -10   5   3     5032.68     5172.88    200.70 o 
  -9   5   3     8751.05     8729.26    287.05 o 
  -8   5   3     1705.80     1495.29     88.61 o 
  -7   5   3    10834.63    11048.56    239.98 o 
  -6   5   3    11712.61    11781.17    251.61 o 
  -5   5   3    11190.87    10605.91    177.76 o 
  -4   5   3      680.76      641.55     23.31 o 
  -3   5   3     6404.43     6388.97     94.62 o 
  -2   5   3    41943.91    41870.23    511.50 o 
  -1   5   3     3017.96     3211.45     42.09 o 
   0   5   3    25727.50    26193.13    291.74 o 
   1   5   3    21156.30    21036.41    235.57 o 
   2   5   3     1826.26     1948.61     33.40 o 
   3   5   3        6.67       17.51     13.44 o 
   4   5   3      324.41      333.26     19.82 o 
   5   5   3      224.58      214.04     25.30 o 
   6   5   3     5368.34     5611.50    168.31 o 
   7   5   3    17283.76    17081.40    505.85 o 
   8   5   3       32.65      118.71     55.34 o 
   9   5   3     1710.42     1334.56    159.59 o 
  10   5   3       31.69        8.09    104.51 o 
  11   5   3      172.85      296.37    159.59 o 
 -12   6   3       16.97      -45.91     98.99 o 
 -11   6   3      522.73      536.65     99.82 o 
 -10   6   3      676.49      709.08     89.90 o 
  -9   6   3     1226.33     1228.37    121.00 o 
  -8   6   3     9963.53     9518.97    303.80 o 
  -7   6   3       21.39      -44.69     58.81 o 
  -6   6   3      693.57      559.99     36.42 o 
  -5   6   3      551.00      478.67     27.82 o 
  -4   6   3     1113.44     1301.32     31.99 o 
  -3   6   3     8351.02     9129.17    123.07 o 
  -2   6   3    19850.79    20283.16    262.42 o 
  -1   6   3     3632.68     3793.64     54.91 o 
   0   6   3    11215.13    11040.34    125.72 o 
   1   6   3    15423.16    16054.96    181.20 o 
   2   6   3     5438.40     5980.82     83.98 o 
   3   6   3     3026.97     2939.16     46.07 o 
   4   6   3     1637.33     1746.89     55.51 o 
   5   6   3      492.19      577.38     28.28 o 
   6   6   3       80.67      111.07     45.90 o 
   7   6   3      306.91      334.81     52.23 o 
   8   6   3      139.06      154.53     85.54 o 
   9   6   3      179.79      191.46    100.42 o 
  10   6   3       49.21       74.62    107.69 o 
  11   6   3     1273.28     1232.85    173.62 o 
 -12   7   3     1407.80     1354.80    164.85 o 
 -11   7   3       85.83       67.03     92.90 o 
 -10   7   3     5445.20     5324.78    239.38 o 
  -9   7   3     6233.90     6289.21    224.28 o 
  -8   7   3     2866.16     2594.34    129.92 o 
  -7   7   3       82.81      162.63     67.57 o 
  -6   7   3        0.01       -3.76     35.51 o 
  -5   7   3     1316.59     1338.32     39.87 o 
  -4   7   3    12337.13    12885.25    183.86 o 
  -3   7   3     1889.92     1973.86     36.41 o 
  -2   7   3    15719.84    16333.40    213.07 o 
  -1   7   3      164.73      192.53     17.98 o 
   0   7   3    19391.68    19482.73    229.57 o 
   1   7   3     1039.84      890.19     26.70 o 
   2   7   3       14.87       45.72     15.76 o 
   3   7   3     3197.90     3257.73     61.64 o 
   4   7   3     7935.37     8041.04    138.59 o 
   5   7   3     1793.97     1964.90     78.69 o 
   6   7   3      577.48      560.20     54.85 o 
   7   7   3       14.11       -6.50     84.21 o 
   8   7   3     1169.96     1051.72    102.90 o 
   9   7   3     2413.31     2308.16    136.14 o 
 -12   8   3     1789.48     2029.41    138.82 o 
 -11   8   3     9508.04     9945.80    332.94 o 
 -10   8   3     3459.49     3619.34    164.28 o 
  -9   8   3     2007.71     2358.47    140.30 o 
  -8   8   3     1605.53     1657.04     99.77 o 
  -7   8   3      531.96      594.56     88.88 o 
  -6   8   3      107.22      160.92     43.97 o 
  -5   8   3     4123.15     4126.07     81.46 o 
  -4   8   3      125.46      148.26     22.39 o 
  -3   8   3     2873.21     3017.57     51.69 o 
  -2   8   3      138.04       79.79     15.91 o 
  -1   8   3    25160.48    25527.85    332.16 o 
   0   8   3      615.65      633.37     18.58 o 
   1   8   3     6898.72     6943.72     92.78 o 
   2   8   3     5441.60     5149.06     77.47 o 
   3   8   3     4099.21     4011.88     75.52 o 
   4   8   3      246.38      288.32     31.41 o 
   5   8   3     1279.98     1444.28     85.80 o 
   6   8   3       22.58       99.03     54.29 o 
   7   8   3     1352.65     1356.55    108.50 o 
   8   8   3      177.76      182.52     95.27 o 
   9   8   3        7.11       38.58    147.31 o 
  10   8   3      758.39      664.65    159.59 o 
 -12   9   3     1328.71     1463.99    129.92 o 
 -11   9   3      512.90      567.99    105.89 o 
 -10   9   3       59.94       38.73     90.29 o 
  -9   9   3     1014.48      971.05     66.58 o 
  -8   9   3     2758.61     2821.78    102.55 o 
  -7   9   3       92.76       75.82     49.26 o 
  -6   9   3      586.79      536.74     49.01 o 
  -5   9   3     1953.20     1944.23     84.04 o 
  -4   9   3     1855.99     1939.67     52.98 o 
  -3   9   3       69.54       88.75     21.04 o 
  -2   9   3     3787.00     4066.48     71.58 o 
  -1   9   3       22.80       34.31     18.74 o 
   0   9   3     3837.01     3909.66     62.28 o 
   1   9   3     4627.33     4494.60     79.13 o 
   2   9   3     1442.12     1339.29     43.54 o 
   3   9   3      179.22      224.48     36.35 o 
   4   9   3        1.75       16.55     48.28 o 
   5   9   3     5129.37     5156.27    236.53 o 
   6   9   3     1466.56     1531.39    109.74 o 
   7   9   3       54.35       56.77     86.70 o 
   8   9   3      695.07      766.37    140.30 o 
   9   9   3      396.53      441.93    152.57 o 
 -11  10   3       23.20       70.01     73.19 o 
 -10  10   3      364.63      481.70     69.08 o 
  -9  10   3       59.52      165.55     61.03 o 
  -8  10   3     3159.41     3141.26    108.12 o 
  -7  10   3       55.15       83.48     51.89 o 
  -6  10   3      478.64      487.86     52.12 o 
  -5  10   3     1429.71     1365.77     61.34 o 
  -4  10   3    12083.17    11857.58    278.86 o 
  -3  10   3     5925.28     5857.00     96.34 o 
  -2  10   3      271.83      281.69     24.52 o 
  -1  10   3      226.74      264.17     25.69 o 
   0  10   3     9054.65     8930.10    143.24 o 
   1  10   3      415.01      503.09     29.12 o 
   2  10   3     9528.15     9177.46    228.94 o 
   3  10   3       73.27      -11.62     48.67 o 
   4  10   3     4142.24     4160.29    127.87 o 
   5  10   3     2806.15     2673.59    122.54 o 
   6  10   3      418.42      527.45     97.94 o 
   7  10   3     5447.16     5245.30    310.40 o 
   8  10   3     2396.63     2265.78    191.15 o 
 -11  11   3        1.07       -0.02     71.24 o 
 -10  11   3      547.78      828.14     97.87 o 
  -9  11   3        4.39      126.72     63.14 o 
  -8  11   3       99.33       76.97     61.28 o 
  -7  11   3      793.41      751.07     63.13 o 
  -6  11   3     4841.00     4783.32    159.73 o 
  -5  11   3      682.00      580.97     55.42 o 
  -4  11   3      768.09      858.58     55.95 o 
  -3  11   3     5459.01     5330.23    208.98 o 
  -2  11   3    10339.11    10365.21    187.87 o 
  -1  11   3     1079.14     1145.12     50.62 o 
   0  11   3      118.72      200.30     49.56 o 
   1  11   3      579.17      595.72     58.98 o 
   2  11   3     3013.50     2986.26    107.58 o 
   3  11   3     2422.24     2455.71     98.54 o 
   4  11   3     1871.74     1788.32     81.19 o 
   5  11   3     1431.47     1604.16    179.75 o 
   6  11   3      107.92      182.38    135.03 o 
   7  11   3      130.00      157.83    133.28 o 
   8  11   3       37.70       85.93    154.33 o 
 -10  12   3       25.51       58.79     71.90 o 
  -9  12   3      806.97      803.85     73.72 o 
  -8  12   3      159.16      155.51     88.18 o 
  -7  12   3     4196.92     4026.68    127.16 o 
  -6  12   3     6875.77     6855.09    182.73 o 
  -5  12   3     1562.64     1513.78     81.10 o 
  -4  12   3     1409.59     1301.58     65.40 o 
  -3  12   3     2903.70     2868.20     99.57 o 
  -2  12   3     2578.03     2544.23     79.17 o 
  -1  12   3     9093.45     8923.10    228.13 o 
   0  12   3       60.70       70.86     84.18 o 
   1  12   3     2043.10     2055.39     88.27 o 
   2  12   3     3477.85     3362.91    117.93 o 
   3  12   3      164.28      200.17     60.29 o 
   4  12   3     3005.71     3217.43    193.78 o 
   5  12   3      465.05      455.96    136.79 o 
   6  12   3      131.38      275.33    147.31 o 
   7  12   3       88.14      -77.16    138.54 o 
 -10  13   3     3050.64     2938.58    119.04 o 
  -9  13   3       52.19       72.01     69.99 o 
  -8  13   3      233.93      213.00     66.93 o 
  -7  13   3     1257.51     1260.94     75.65 o 
  -6  13   3      131.60       70.02     58.72 o 
  -5  13   3    14130.39    13516.75    347.80 o 
  -4  13   3    19648.60    19577.94    450.50 o 
  -3  13   3     2213.74     2133.07     88.35 o 
  -2  13   3     1969.68     1906.71    106.75 o 
  -1  13   3     1006.71     1076.03     69.16 o 
   0  13   3     1181.89     1242.92     76.73 o 
   1  13   3     3654.67     3550.04    153.63 o 
   2  13   3        6.69       25.02     78.09 o 
   3  13   3     3549.77     3631.90    227.98 o 
   4  13   3     3480.69     3181.20    219.21 o 
   5  13   3     7126.45     6795.57    350.74 o 
   6  13   3     2007.18     1709.85    178.88 o 
  -9  14   3        3.52      -78.92    145.56 o 
  -8  14   3     7215.77     6946.55    391.40 o 
  -7  14   3       33.58       18.06     65.67 o 
  -6  14   3      459.34      539.90     69.45 o 
  -5  14   3       15.34      -62.99     62.34 o 
  -4  14   3        5.68        8.00     62.95 o 
  -3  14   3     1516.18     1420.02     81.73 o 
  -2  14   3     7785.54     7571.68    259.79 o 
  -1  14   3     1464.71     1284.03    103.27 o 
   0  14   3      197.18      249.22     69.85 o 
   1  14   3        0.56      -23.68     82.40 o 
   2  14   3      765.85      690.73     96.34 o 
   3  14   3        8.97        0.00    129.77 o 
   4  14   3      257.17      284.10    145.56 o 
   5  14   3     1267.49     1211.80    171.86 o 
  -8  15   3      152.16      285.85    164.85 o 
  -7  15   3      442.01      475.25    150.82 o 
  -6  15   3      159.03      -28.06    138.54 o 
  -5  15   3      295.32      185.89    145.56 o 
  -4  15   3        1.36      -84.18    138.54 o 
  -3  15   3      542.43      399.84    140.30 o 
  -2  15   3       16.72      -17.54    133.28 o 
  -1  15   3     3714.37     3673.99    233.24 o 
   0  15   3      309.66      282.35    135.03 o 
   1  15   3     1070.35     1110.03    105.32 o 
   2  15   3     5623.39     5216.38    206.81 o 
   3  15   3       60.87       71.60    100.10 o 
   4  15   3      210.07      352.71    285.85 o 
  -7  16   3      502.42      492.79    173.62 o 
  -6  16   3       18.44      -77.16    157.83 o 
  -5  16   3     2646.48     2674.39    208.69 o 
  -4  16   3      410.39      419.13    156.08 o 
  -3  16   3      696.74      638.35    156.08 o 
  -2  16   3     1497.21     1481.87    173.62 o 
  -1  16   3      292.77      208.69    145.56 o 
   0  16   3     2061.51     1995.71    177.12 o 
   1  16   3      569.83      583.98    154.33 o 
   2  16   3        1.44       11.90    102.37 o 
  -4  17   3     1020.74      815.47    173.62 o 
  -3  17   3      906.72      938.23    164.85 o 
  -2  17   3      979.66      911.92    163.09 o 
  -1  17   3      932.31     1004.87    173.62 o 
   0  17   3      851.86      626.07    150.82 o 
  -2 -19   4     2762.45     2865.51    158.67 o 
  -1 -19   4       49.78      154.24    121.01 o 
   0 -19   4     1232.78     1320.53    156.08 o 
   1 -19   4      814.18      882.11    143.80 o 
   2 -19   4       85.96       54.36    131.53 o 
   3 -19   4       27.79      -75.41    131.53 o 
   4 -19   4      254.84      187.65    136.79 o 
   5 -19   4     7177.46     7269.07    375.29 o 
  -3 -18   4        6.91       16.33    102.38 o 
  -2 -18   4     1418.80     1467.65    116.07 o 
  -1 -18   4       20.82       31.60     89.39 o 
   0 -18   4      224.37      160.94     74.31 o 
   1 -18   4      508.95      492.51     90.50 o 
   2 -18   4     2530.01     2891.84    212.20 o 
   3 -18   4       72.60      -43.84    124.51 o 
   4 -18   4     1255.67     1508.18    157.83 o 
   5 -18   4       79.55       59.63    124.51 o 
   6 -18   4      582.50      515.59    145.56 o 
   7 -18   4      123.84      177.12    145.56 o 
  -5 -17   4     6887.40     7233.10    277.24 o 
  -4 -17   4      284.42      460.65    124.51 o 
  -3 -17   4      426.26      530.83    101.04 o 
  -2 -17   4     5620.24     5814.94    180.43 o 
  -1 -17   4     1190.17     1327.71     84.36 o 
   0 -17   4       10.46       87.77     63.44 o 
   1 -17   4       51.68      122.67     61.71 o 
   2 -17   4     1473.66     1503.57    100.42 o 
   3 -17   4      453.01      407.91     83.06 o 
   4 -17   4     1342.15     1481.90     97.87 o 
   5 -17   4     4005.21     4112.42    250.78 o 
   6 -17   4      503.60      436.67    136.79 o 
   7 -17   4      729.61      726.03    147.31 o 
   8 -17   4       94.26       66.64    133.28 o 
  -6 -16   4        2.49       80.16    111.54 o 
  -5 -16   4      104.50      221.67    104.91 o 
  -4 -16   4      110.72      -30.73     76.17 o 
  -3 -16   4      370.99      330.10     73.82 o 
  -2 -16   4      675.23      770.78     74.51 o 
  -1 -16   4        1.29       49.90     50.46 o 
   0 -16   4     8715.84     8654.17    278.18 o 
   1 -16   4      144.03      126.37     49.36 o 
   2 -16   4     1068.69     1131.92     67.58 o 
   3 -16   4     3729.33     3749.82    124.07 o 
   4 -16   4       25.46       -0.55     75.52 o 
   5 -16   4      163.84      193.24     89.44 o 
   6 -16   4       41.34      133.28    113.99 o 
   7 -16   4     1947.55     2107.94    178.88 o 
   8 -16   4        8.86      -77.16    136.79 o 
   9 -16   4        5.05      -73.66    145.56 o 
  -7 -15   4      437.18      564.83    122.20 o 
  -6 -15   4        5.11      152.97    109.12 o 
  -5 -15   4       26.90       43.90     75.85 o 
  -4 -15   4     1202.78     1177.74     83.34 o 
  -3 -15   4     1610.68     1574.51     69.69 o 
  -2 -15   4      966.56      925.80     69.36 o 
  -1 -15   4      166.34      197.42     43.39 o 
   0 -15   4      371.71      445.11     42.34 o 
   1 -15   4      314.37      213.54     39.66 o 
   2 -15   4      156.46      217.60     38.88 o 
   3 -15   4       20.63       34.61     42.56 o 
   4 -15   4      282.17      230.65     71.10 o 
   5 -15   4      229.67      277.96     73.16 o 
   6 -15   4       17.90      -36.83    105.22 o 
   7 -15   4        2.94       91.19    124.51 o 
   8 -15   4      371.21      285.85    133.28 o 
   9 -15   4     1178.82     1057.48    150.82 o 
  10 -15   4     1836.25     2034.29    194.66 o 
  -8 -14   4      185.16      275.71    115.80 o 
  -7 -14   4       23.79      -12.46    105.37 o 
  -6 -14   4      253.43      389.64    107.31 o 
  -5 -14   4     1226.86     1245.23     84.41 o 
  -4 -14   4     2542.33     2619.02    107.58 o 
  -3 -14   4     6986.10     6556.30    169.86 o 
  -2 -14   4       98.89      110.48     41.91 o 
  -1 -14   4      635.67      614.21     41.88 o 
   0 -14   4    16161.80    15672.77    297.60 o 
   1 -14   4     1847.06     1953.90     59.86 o 
   2 -14   4     1060.61     1057.99     43.85 o 
   3 -14   4      167.32      184.98     35.83 o 
   4 -14   4     3545.04     3420.01    122.42 o 
   5 -14   4       30.39       -0.18    121.01 o 
   6 -14   4     2312.49     2179.38    108.79 o 
   7 -14   4     1959.92     1909.77    157.83 o 
   8 -14   4     1897.65     2086.90    171.86 o 
   9 -14   4     2316.82     2763.82    203.43 o 
  10 -14   4      296.40      431.41    152.57 o 
  -8 -13   4       37.80      122.19    114.19 o 
  -7 -13   4      367.80      462.29    110.29 o 
  -6 -13   4      154.79       42.34     74.28 o 
  -5 -13   4     1534.02     1517.89     69.65 o 
  -4 -13   4     1544.03     1544.71     74.15 o 
  -3 -13   4     8187.30     8061.83    161.97 o 
  -2 -13   4      101.60      111.50     32.05 o 
  -1 -13   4        6.91       69.20     26.07 o 
   0 -13   4      721.47      683.38     37.44 o 
   1 -13   4     4841.48     4787.06    101.28 o 
   2 -13   4    19238.75    18632.79    339.90 o 
   3 -13   4     7444.26     7198.27    157.35 o 
   4 -13   4     3731.13     3538.80    143.48 o 
   5 -13   4     3159.68     3080.98    104.75 o 
   6 -13   4       14.35       69.82     66.41 o 
   7 -13   4     3001.48     3261.64    224.47 o 
   8 -13   4     1669.12     1695.82    156.08 o 
   9 -13   4      181.53      140.30    129.77 o 
  10 -13   4     2936.91     2665.62    210.44 o 
  11 -13   4     1371.57     1609.89    187.65 o 
  -9 -12   4      462.62      556.28    168.35 o 
  -8 -12   4      111.50      160.13    101.50 o 
  -7 -12   4     3875.94     4010.97    148.09 o 
  -6 -12   4     4035.68     3865.62    172.88 o 
  -5 -12   4     4060.63     4090.42    104.13 o 
  -4 -12   4     3292.68     3316.79    115.51 o 
  -3 -12   4      469.54      420.83     34.04 o 
  -2 -12   4     1879.66     1916.66     46.01 o 
  -1 -12   4     6776.39     6783.18    119.48 o 
   0 -12   4     3056.29     2747.63     85.88 o 
   1 -12   4    10400.57    10139.79    190.15 o 
   2 -12   4     4789.52     4478.63    141.03 o 
   3 -12   4      320.64      285.82     29.99 o 
   4 -12   4    21164.40    19638.98    358.27 o 
   5 -12   4     2508.65     2470.45     76.62 o 
   6 -12   4     2326.64     2327.52    112.84 o 
   7 -12   4     6620.53     6499.65    215.62 o 
   8 -12   4       34.80       87.68    108.73 o 
   9 -12   4     5888.12     6220.36    329.69 o 
  10 -12   4     2161.63     2281.56    187.65 o 
  11 -12   4     1872.91     1771.23    194.66 o 
 -10 -11   4     2752.25     2869.05    247.27 o 
  -9 -11   4      254.49      325.65    123.64 o 
  -8 -11   4       15.36        6.94     96.49 o 
  -7 -11   4      814.11      775.94     74.29 o 
  -6 -11   4     3623.94     3692.59    127.52 o 
  -5 -11   4     7894.93     7637.99    244.26 o 
  -4 -11   4    15739.97    15395.83    259.70 o 
  -3 -11   4    20261.71    19199.50    290.50 o 
  -2 -11   4    23337.00    22550.98    338.75 o 
  -1 -11   4      974.96     1096.33     36.29 o 
   0 -11   4      376.56      482.93     28.62 o 
   1 -11   4       21.59       62.75     21.20 o 
   2 -11   4       97.16      126.60     25.63 o 
   3 -11   4      231.52      281.69     27.52 o 
   4 -11   4    12316.82    11964.92    196.11 o 
   5 -11   4     2508.23     2494.17     78.17 o 
   6 -11   4     9966.16     9550.99    176.40 o 
   7 -11   4      612.46      678.26     43.07 o 
   8 -11   4       74.82       45.50     69.52 o 
   9 -11   4      677.77      747.07    129.77 o 
  10 -11   4        6.08        3.51    138.54 o 
  11 -11   4        1.19     -152.57    138.54 o 
  12 -11   4     1026.64      906.66    173.62 o 
 -10 -10   4      207.49      268.19    112.90 o 
  -9 -10   4      450.53      436.92    108.86 o 
  -8 -10   4     1280.96     1564.56    119.98 o 
  -7 -10   4      188.33      213.71     53.96 o 
  -6 -10   4        8.58        6.31     47.51 o 
  -5 -10   4     2131.96     2206.05     71.21 o 
  -4 -10   4    18845.87    18364.07    333.57 o 
  -3 -10   4      115.57      143.46     19.03 o 
  -2 -10   4     1160.96     1243.35     43.06 o 
  -1 -10   4     1248.80     1215.61     59.00 o 
   0 -10   4     7969.09     7509.68    118.23 o 
   1 -10   4      924.19      888.67     30.69 o 
   2 -10   4      459.48      515.33     26.43 o 
   3 -10   4       31.22       60.90     23.14 o 
   4 -10   4       33.08       28.34     26.45 o 
   5 -10   4      110.59      130.64     24.83 o 
   6 -10   4     2809.83     2812.64     67.55 o 
   7 -10   4     1091.38     1135.21     47.49 o 
   8 -10   4     1056.81     1110.03     58.47 o 
   9 -10   4     2725.04     2952.52    102.69 o 
  10 -10   4       23.23      117.50    128.02 o 
  11 -10   4      439.03      533.12    150.82 o 
  12 -10   4      426.97      361.26    177.12 o 
 -10  -9   4      281.89      324.13    107.86 o 
  -9  -9   4      933.69      815.47    150.82 o 
  -8  -9   4      426.86      333.22     69.63 o 
  -7  -9   4     6419.38     6469.99    156.11 o 
  -6  -9   4     1225.32     1263.42     57.79 o 
  -5  -9   4     2975.53     2931.29     75.30 o 
  -4  -9   4     1161.60     1167.50     37.63 o 
  -3  -9   4      615.11      568.54     21.48 o 
  -2  -9   4      762.58      711.41     18.90 o 
  -1  -9   4      212.76      274.86     25.18 o 
   0  -9   4     3830.92     3560.79     60.57 o 
   1  -9   4     1516.85     1392.44     42.79 o 
   2  -9   4      296.39      305.34     29.87 o 
   3  -9   4    14005.15    13105.95    239.55 o 
   4  -9   4     1570.47     1568.81     59.00 o 
   5  -9   4      306.41      281.74     25.09 o 
   6  -9   4    14746.11    14330.86    257.87 o 
   7  -9   4      865.42     1038.55     41.15 o 
   8  -9   4       22.06       55.99     52.30 o 
   9  -9   4       62.86      105.28     77.44 o 
  10  -9   4      631.47      699.40    122.76 o 
  11  -9   4      376.50      217.46    140.30 o 
  12  -9   4     2202.18     2027.27    213.95 o 
 -11  -8   4     3010.97     3118.53    486.65 o 
 -10  -8   4     2564.87     2614.76    208.69 o 
  -9  -8   4        9.23       16.18     94.57 o 
  -8  -8   4     1071.18      923.28     69.46 o 
  -7  -8   4     5748.30     5506.58    137.86 o 
  -6  -8   4       18.31       37.96     36.36 o 
  -5  -8   4        3.30        3.99     27.30 o 
  -4  -8   4    21663.86    21334.92    351.23 o 
  -3  -8   4      987.56      945.54     22.04 o 
  -2  -8   4     2454.49     2188.86     37.02 o 
  -1  -8   4       12.22      127.46     15.90 o 
   0  -8   4     1028.17      977.17     33.19 o 
   1  -8   4      297.04      245.37     18.01 o 
   2  -8   4     1901.19     1695.26     40.54 o 
   3  -8   4    16244.86    16643.84    301.44 o 
   4  -8   4     5688.36     5143.27     97.14 o 
   5  -8   4     3734.26     3612.94     80.11 o 
   6  -8   4     1864.75     1869.52     52.53 o 
   7  -8   4      429.76      364.72     42.67 o 
   8  -8   4     9317.74     9191.76    235.19 o 
   9  -8   4    15380.21    15467.53    474.92 o 
  10  -8   4     1154.92     1430.25    146.43 o 
  11  -8   4     8026.18     8298.93    295.01 o 
  12  -8   4      241.54      268.32    173.62 o 
 -11  -7   4      520.39      469.09    124.51 o 
 -10  -7   4      842.12      845.13    127.14 o 
  -9  -7   4     1110.40     1036.81     99.20 o 
  -8  -7   4       62.73      102.38     57.33 o 
  -7  -7   4     3552.19     3348.58     97.71 o 
  -6  -7   4     2059.03     2069.88     50.70 o 
  -5  -7   4    13513.18    13492.70    206.52 o 
  -4  -7   4      838.81      757.01     27.63 o 
  -3  -7   4     1779.71     1946.92     35.29 o 
  -2  -7   4     1553.92     1406.49     27.73 o 
  -1  -7   4     2042.47     2377.28     61.51 o 
   0  -7   4    27609.88    28350.72    507.53 o 
   1  -7   4     5787.39     5601.93    100.04 o 
   2  -7   4    27937.34    28132.48    504.20 o 
   3  -7   4     1456.62     1298.29     37.30 o 
   4  -7   4     3404.51     3038.51     61.85 o 
   5  -7   4     9424.44     9356.54    170.00 o 
   6  -7   4     2847.46     2881.06    105.55 o 
   7  -7   4     3272.68     3108.44     86.40 o 
   8  -7   4     9816.33     9567.57    243.23 o 
   9  -7   4      475.47      449.90     86.81 o 
  10  -7   4     7662.90     7216.05    259.03 o 
  11  -7   4     2996.40     3002.75    158.36 o 
  12  -7   4     1240.59     1226.30    129.56 o 
 -12  -6   4       47.00      -17.79    117.14 o 
 -11  -6   4      111.47      141.33    102.37 o 
 -10  -6   4      759.74      779.43    110.48 o 
  -9  -6   4      297.85      335.42     83.64 o 
  -8  -6   4       91.81       52.56     47.04 o 
  -7  -6   4    14389.13    14149.98    219.23 o 
  -6  -6   4      663.17      722.67     28.56 o 
  -5  -6   4     1319.56     1366.84     34.47 o 
  -4  -6   4      266.19      257.39     17.47 o 
  -3  -6   4     3956.48     4304.96     69.11 o 
  -2  -6   4     5435.46     5212.73     79.22 o 
  -1  -6   4    20562.86    22584.46    370.48 o 
   0  -6   4    34663.93    34764.04    620.65 o 
   1  -6   4     2205.24     1898.61     34.49 o 
   2  -6   4    37328.43    36719.01    600.33 o 
   3  -6   4      977.42     1096.68     26.13 o 
   4  -6   4    12408.51    12430.42    202.68 o 
   5  -6   4      502.49      610.68     36.17 o 
   6  -6   4    16077.45    15393.75    285.24 o 
   7  -6   4     6498.56     6716.99    152.31 o 
   8  -6   4     2050.85     1893.92     79.30 o 
   9  -6   4     1121.56     1120.22     89.85 o 
  10  -6   4       49.34      -19.78     82.99 o 
  11  -6   4      954.02     1110.53    112.10 o 
  12  -6   4       58.37       93.81    110.85 o 
 -12  -5   4     3454.37     3501.05    186.00 o 
 -11  -5   4        9.80       13.76    100.35 o 
 -10  -5   4     6217.81     6184.89    221.80 o 
  -9  -5   4     3753.64     3643.69    123.47 o 
  -8  -5   4     7971.70     7547.92    136.27 o 
  -7  -5   4     1669.81     1574.48     46.35 o 
  -6  -5   4     4093.24     3962.16     70.65 o 
  -5  -5   4      386.84      311.91     22.05 o 
  -4  -5   4     7892.75     8080.53    135.31 o 
  -3  -5   4     3976.27     4025.84     63.92 o 
  -2  -5   4     5835.23     5812.82     88.07 o 
  -1  -5   4     1937.66     2029.95     41.33 o 
   0  -5   4    19547.28    20018.51    465.69 o 
   1  -5   4     6865.77     6055.02     92.78 o 
   2  -5   4     7612.33     7208.82    120.30 o 
   3  -5   4    24130.97    22921.78    367.09 o 
   4  -5   4    37775.40    36605.79    660.95 o 
   5  -5   4      517.89      434.39     26.10 o 
   6  -5   4     4496.03     4394.35     92.30 o 
   7  -5   4     6020.48     6023.57    132.89 o 
   8  -5   4     5131.43     5174.31    146.46 o 
   9  -5   4     2168.45     2068.68    118.37 o 
  10  -5   4      187.98      163.15     82.64 o 
  11  -5   4     1817.88     1896.07    124.79 o 
  12  -5   4       77.72      109.30    109.13 o 
 -12  -4   4     4464.13     4705.71    211.17 o 
 -11  -4   4      661.70      775.63    106.62 o 
 -10  -4   4     2280.62     2404.66    125.39 o 
  -9  -4   4      710.34      728.04     55.01 o 
  -8  -4   4        6.86      -13.74     31.62 o 
  -7  -4   4      257.24      243.23     21.19 o 
  -6  -4   4    21591.11    20790.74    310.66 o 
  -5  -4   4     2665.80     2699.82     67.78 o 
  -4  -4   4    68769.71    68396.62   1008.14 o 
  -3  -4   4      116.21      284.10     13.05 o 
  -2  -4   4    18199.01    18732.71    277.52 o 
  -1  -4   4     1534.67     1430.71     39.99 o 
   0  -4   4    27397.19    27308.55   1060.99 o 
   1  -4   4      483.33      706.74     17.83 o 
   2  -4   4     4369.53     4615.39     83.34 o 
   3  -4   4     6179.69     6545.33    122.54 o 
   4  -4   4    42709.92    43851.55    791.99 o 
   5  -4   4     4648.68     4422.44     89.65 o 
   6  -4   4     3187.23     3374.30     76.48 o 
   7  -4   4     1170.04     1126.65     41.91 o 
   8  -4   4     3412.37     3449.35    111.72 o 
   9  -4   4      164.35      122.28     72.53 o 
  10  -4   4     5458.17     5218.02    201.93 o 
  11  -4   4      103.58       -6.19     98.62 o 
  12  -4   4      964.28      855.02    120.11 o 
 -12  -3   4        3.07       29.43    101.12 o 
 -11  -3   4       61.08       27.55     94.57 o 
 -10  -3   4      606.44      704.00    126.27 o 
  -9  -3   4     5367.18     5223.23    130.81 o 
  -8  -3   4      229.66      322.26     36.60 o 
  -7  -3   4    26780.84    26500.74    395.84 o 
  -6  -3   4     1261.72     1300.83     33.02 o 
  -5  -3   4    13020.68    11935.60    180.03 o 
  -4  -3   4    15880.43    15771.96    218.47 o 
  -3  -3   4      334.33      397.72     10.96 o 
  -2  -3   4      989.23     1195.87     20.11 o 
  -1  -3   4     4038.22     4427.40     79.43 o 
   0  -3   4       90.34      177.12     26.31 o 
   1  -3   4   133514.86   121086.77   1951.26 o 
   2  -3   4     7312.47     7073.35    106.39 o 
   3  -3   4    14759.26    14048.38    232.20 o 
   4  -3   4      191.43      208.94     56.37 o 
   5  -3   4     7060.41     6973.69    140.40 o 
   6  -3   4     4872.65     4768.43     98.52 o 
   7  -3   4     1266.71     1183.56     61.71 o 
   8  -3   4      703.23      676.34     75.41 o 
   9  -3   4      115.74       84.03     71.12 o 
  10  -3   4     1124.65     1675.17    247.27 o 
  11  -3   4     2445.13     2995.03    159.91 o 
  12  -3   4      333.38      337.54    110.80 o 
 -12  -2   4     1726.67     1922.02    124.35 o 
 -11  -2   4     3964.99     4150.36    180.02 o 
 -10  -2   4     4066.76     4004.08    130.62 o 
  -9  -2   4      558.74      477.54     60.26 o 
  -8  -2   4     4452.65     4252.91     82.74 o 
  -7  -2   4     3213.21     3150.85     59.22 o 
  -6  -2   4     6374.63     6489.16    103.02 o 
  -5  -2   4        3.30       13.57     17.00 o 
  -4  -2   4    16096.34    15700.03    206.04 o 
  -3  -2   4     1461.70     1654.51     26.15 o 
  -2  -2   4    84538.76    80941.88    942.97 o 
  -1  -2   4      326.95      409.51     12.35 o 
   0  -2   4     5874.79     5798.97    116.92 o 
   1  -2   4    25892.27    26430.46    345.53 o 
   2  -2   4      236.27      227.79     14.89 o 
   3  -2   4     4433.18     5435.69     93.10 o 
   4  -2   4    14470.23    14606.98    267.90 o 
   5  -2   4     9713.00     9654.63    181.94 o 
   6  -2   4      256.05      444.73     37.28 o 
   7  -2   4       56.35       75.57     19.30 o 
   8  -2   4      101.13       59.20     60.16 o 
   9  -2   4     5730.68     5403.98    217.46 o 
  10  -2   4     1620.35     1662.06    109.61 o 
  11  -2   4     7555.34     7416.96    270.30 o 
  12  -2   4      554.59      743.35    225.35 o 
 -13  -1   4      207.56      338.46    184.14 o 
 -12  -1   4     2636.07     2677.10    142.74 o 
 -11  -1   4     2799.77     2722.07    224.47 o 
 -10  -1   4     3484.43     3505.52    122.90 o 
  -9  -1   4     8185.36     8291.47    214.58 o 
  -8  -1   4     6278.98     6260.10    124.70 o 
  -7  -1   4      592.10      613.51     26.03 o 
  -6  -1   4      710.80      818.68     25.14 o 
  -5  -1   4     3848.96     4184.85     64.06 o 
  -4  -1   4      845.95      989.96     26.26 o 
  -3  -1   4      361.87      449.95     12.15 o 
  -2  -1   4     5852.01     6945.44     83.60 o 
  -1  -1   4     1609.14     1837.04     21.73 o 
   0  -1   4     8233.92     8512.07    101.52 o 
   1  -1   4    22730.02    23383.44    287.07 o 
   2  -1   4    28442.59    29489.89    447.38 o 
   3  -1   4     3174.01     3222.79     54.57 o 
   4  -1   4      717.71      758.40     27.86 o 
   5  -1   4        5.20       72.55     18.85 o 
   6  -1   4       55.32       58.23     12.48 o 
   7  -1   4     1555.71     1548.05     54.15 o 
   8  -1   4    13250.94    13152.02    404.84 o 
   9  -1   4     1306.41     1208.89     91.14 o 
  10  -1   4       50.72      103.06     83.89 o 
  11  -1   4       11.34      131.66    103.86 o 
  12  -1   4      528.10      532.81    115.34 o 
 -13   0   4     2282.80     2520.06    226.23 o 
 -12   0   4      915.49     1253.89    180.63 o 
 -11   0   4       93.98       84.48     69.82 o 
 -10   0   4      317.22      390.57     62.93 o 
  -9   0   4     1225.80     1199.01     64.29 o 
  -8   0   4     1791.76     1741.45     55.16 o 
  -7   0   4     3429.82     3126.90     59.82 o 
  -6   0   4     1263.42     1360.54     34.45 o 
  -5   0   4     8405.50     8041.96    116.25 o 
  -4   0   4      290.42      325.04     13.14 o 
  -3   0   4     1623.63     1456.72     22.65 o 
  -2   0   4   157742.69   144654.36   2340.50 o 
  -1   0   4     2485.37     2469.58     31.33 o 
   0   0   4    40556.61    41605.16    513.40 o 
   1   0   4     1385.83     1863.92     25.65 o 
   2   0   4    15440.91    14823.77    197.33 o 
   3   0   4    13803.14    14700.25    232.53 o 
   4   0   4      174.37      296.61     18.97 o 
   5   0   4        5.53       18.36     20.71 o 
   6   0   4    24446.45    23707.38    393.91 o 
   7   0   4      508.97      476.80     36.52 o 
   8   0   4    11642.99    11333.27    397.21 o 
   9   0   4      399.78      378.83     82.16 o 
  10   0   4      693.03      710.97     95.62 o 
  11   0   4      228.95      252.76     99.62 o 
  12   0   4     1775.37     1545.22    135.07 o 
 -13   1   4        4.62       78.92    177.12 o 
 -12   1   4     2711.80     2588.46    219.21 o 
 -11   1   4      749.27      663.36     97.96 o 
 -10   1   4     1101.31     1228.72    107.74 o 
  -9   1   4     6565.05     6786.92    181.02 o 
  -8   1   4      585.53      608.68     41.25 o 
  -7   1   4      959.00      907.04     35.37 o 
  -6   1   4     9589.61     9478.15    137.34 o 
  -5   1   4     5289.46     5540.29     82.67 o 
  -4   1   4     2812.84     2996.08     72.50 o 
  -3   1   4     2938.65     3513.40     46.93 o 
  -2   1   4     4832.55     4702.93     55.05 o 
  -1   1   4    11731.15    12807.08    145.88 o 
   0   1   4    56752.30    54829.80    564.28 o 
   1   1   4     3228.07     2803.91     33.78 o 
   2   1   4       92.73       76.15     11.57 o 
   3   1   4    19674.82    19573.57    275.69 o 
   4   1   4     8961.24     8817.91    137.59 o 
   5   1   4    42093.47    42764.21    695.82 o 
   6   1   4     1089.88     1061.13     41.60 o 
   7   1   4      485.24      457.10     67.37 o 
   8   1   4     6307.16     6142.25    219.23 o 
   9   1   4     2694.05     2539.77     99.68 o 
  10   1   4     4424.01     4418.32    142.20 o 
  11   1   4     2399.80     2301.52    137.93 o 
  12   1   4      822.13      614.49    129.34 o 
 -13   2   4       40.93        3.51    161.34 o 
 -12   2   4     1233.08     1199.53    180.63 o 
 -11   2   4       24.06       21.25    112.24 o 
 -10   2   4       25.43       17.23     55.52 o 
  -9   2   4     8104.47     8304.67    214.11 o 
  -8   2   4     1988.20     2010.27     70.12 o 
  -7   2   4     1096.15     1258.48     54.51 o 
  -6   2   4     9621.17     9782.66    141.80 o 
  -5   2   4     9506.58     8738.23    126.20 o 
  -4   2   4    17508.86    15958.61    211.00 o 
  -3   2   4     2908.25     3128.31     40.89 o 
  -2   2   4      850.05      792.27     16.15 o 
  -1   2   4    30896.89    31736.93    339.95 o 
   0   2   4    10917.17    11760.84    122.93 o 
   1   2   4     7365.99     8020.54     91.96 o 
   2   2   4    24947.80    25773.04    336.04 o 
   3   2   4     2986.78     3042.14     67.02 o 
   4   2   4      115.45      129.13     21.68 o 
   5   2   4     5752.39     5879.10    106.06 o 
   6   2   4      298.36      354.40     29.14 o 
   7   2   4    13317.87    12932.32    312.56 o 
   8   2   4     6339.15     6071.84    168.52 o 
   9   2   4      888.30      940.73     99.08 o 
  10   2   4     2315.52     2349.59    211.32 o 
  11   2   4        3.39        4.06    121.88 o 
  12   2   4      224.19      200.62    123.84 o 
 -13   3   4     1492.76     1971.15    217.46 o 
 -12   3   4      323.49      315.98    106.06 o 
 -11   3   4      185.94      254.29     93.00 o 
 -10   3   4       21.51       80.88     76.85 o 
  -9   3   4      134.53      180.04     50.29 o 
  -8   3   4     2792.21     3169.44    103.02 o 
  -7   3   4    24981.90    25009.14    458.30 o 
  -6   3   4     3585.29     3296.48     56.44 o 
  -5   3   4     2537.45     2436.22     42.62 o 
  -4   3   4     6483.87     6277.25     92.61 o 
  -3   3   4    31522.79    31999.63    376.57 o 
  -2   3   4       30.36       77.65      9.41 o 
  -1   3   4      921.80     1146.97     24.59 o 
   1   3   4     3757.08     3589.37     46.79 o 
   2   3   4      342.54      400.55     14.82 o 
   3   3   4     8769.10     8556.77    125.32 o 
   4   3   4       79.06       69.44     19.85 o 
   5   3   4      426.85      371.70     28.44 o 
   6   3   4     6716.27     6603.88    144.10 o 
   7   3   4     4032.11     3695.91    116.32 o 
   8   3   4       37.95       98.34     60.81 o 
   9   3   4      757.20      645.10     80.96 o 
  10   3   4     1370.21     1465.93    118.28 o 
  11   3   4       10.43       38.18    107.86 o 
 -13   4   4       77.11      313.91    166.60 o 
 -12   4   4      389.44      409.75    110.18 o 
 -11   4   4       91.23      116.12     91.74 o 
 -10   4   4     1592.01     1395.61    100.35 o 
  -9   4   4     3798.58     3801.36    157.67 o 
  -8   4   4      277.32      240.05     64.34 o 
  -7   4   4     4954.92     4834.48    101.03 o 
  -6   4   4     6360.52     6502.13    106.75 o 
  -5   4   4      757.63      735.83     24.28 o 
  -4   4   4    12880.79    13327.52    189.41 o 
  -3   4   4      693.12      814.53     18.86 o 
  -2   4   4     1275.64     1126.64     21.25 o 
  -1   4   4    19870.04    20101.81    234.58 o 
   0   4   4     2653.80     2523.67     33.41 o 
   1   4   4     2525.54     2458.57     30.92 o 
   2   4   4     4588.46     4607.45     63.32 o 
   3   4   4        9.87       20.92     16.26 o 
   4   4   4     4062.22     4310.15     71.23 o 
   5   4   4     2948.24     2987.18     88.10 o 
   6   4   4      632.49      776.56     51.61 o 
   7   4   4     1140.03     1178.77     63.71 o 
   8   4   4     1341.12     1323.50     71.33 o 
   9   4   4     2865.24     2516.55    196.41 o 
  10   4   4      116.10      104.05    100.24 o 
  11   4   4      790.63      721.61    123.54 o 
 -12   5   4      855.74      950.82    114.66 o 
 -11   5   4      363.23      362.61     92.78 o 
 -10   5   4     9104.92     9611.26    316.21 o 
  -9   5   4     2810.48     2739.30    135.58 o 
  -8   5   4     2405.32     2593.65    121.45 o 
  -7   5   4     2458.38     2704.13     97.76 o 
  -6   5   4      932.64     1038.17     51.21 o 
  -5   5   4     1567.99     1486.13     41.79 o 
  -4   5   4     1872.69     1897.75     45.20 o 
  -3   5   4     5486.84     5437.21     75.78 o 
  -2   5   4     1128.72     1180.79     24.46 o 
  -1   5   4      786.01      667.13     15.70 o 
   0   5   4     3754.93     3850.62     48.53 o 
   1   5   4     1879.62     1786.46     28.28 o 
   2   5   4     3205.67     3400.31     53.13 o 
   3   5   4     3600.51     3718.05     58.08 o 
   4   5   4     3029.03     3049.38     52.67 o 
   5   5   4      716.34      798.70     39.22 o 
   6   5   4     2220.42     2333.67     88.82 o 
   7   5   4      135.65      103.59     49.97 o 
   8   5   4      935.87     1139.53     82.58 o 
   9   5   4      460.29      448.87     98.53 o 
  10   5   4      336.00      525.66    109.82 o 
  11   5   4     1391.19     1237.11    147.31 o 
 -12   6   4      485.66      500.88    113.22 o 
 -11   6   4       59.45      114.34    106.98 o 
 -10   6   4       41.73      160.89     87.42 o 
  -9   6   4     1671.21     1841.22    195.54 o 
  -8   6   4     3881.38     3969.20    158.91 o 
  -7   6   4     6174.97     5942.48    204.61 o 
  -6   6   4    18767.73    19240.34    402.89 o 
  -5   6   4     1458.64     1378.17     60.24 o 
  -4   6   4      233.75      189.76     19.45 o 
  -3   6   4        1.54       16.05     16.45 o 
  -2   6   4     7573.57     7397.63     95.56 o 
  -1   6   4      198.49      265.73     14.14 o 
   0   6   4     1257.90     1415.17     25.96 o 
   1   6   4     2499.40     2859.28     39.98 o 
   2   6   4    30492.14    30365.93    399.36 o 
   3   6   4     1409.32     1373.73     29.87 o 
   4   6   4     2081.85     2204.46     47.33 o 
   5   6   4    10722.72    10606.10    218.94 o 
   6   6   4     7865.77     8150.27    210.50 o 
   7   6   4     4504.23     4687.93    141.62 o 
   8   6   4      213.83      190.09     91.63 o 
   9   6   4     1064.02     1019.34    113.76 o 
  10   6   4      877.57     1092.55    187.65 o 
 -12   7   4       34.70       38.51    106.36 o 
 -11   7   4      302.12      298.08    117.50 o 
 -10   7   4      157.05      277.90     92.98 o 
  -9   7   4      165.96      219.52     81.14 o 
  -8   7   4      645.49      656.56     78.01 o 
  -7   7   4        7.42        2.26     66.33 o 
  -6   7   4     2594.73     2571.05     93.39 o 
  -5   7   4     2715.00     2599.35     54.76 o 
  -4   7   4     2443.92     2336.88     46.90 o 
  -3   7   4       95.21      101.70     19.72 o 
  -2   7   4     4597.24     4660.83     68.57 o 
  -1   7   4     8532.46     8957.42    114.70 o 
   0   7   4    12570.26    12587.35    144.51 o 
   1   7   4     3985.64     3852.83     56.10 o 
   2   7   4     4383.09     4219.27     68.96 o 
   3   7   4     7633.20     7510.25    112.34 o 
   4   7   4     2472.06     2513.35     62.15 o 
   5   7   4      171.49      404.60     70.15 o 
   6   7   4     1100.68     1157.00     66.97 o 
   7   7   4       17.93      102.46     87.39 o 
   8   7   4    12312.64    12066.73    390.59 o 
   9   7   4        6.75       83.84    100.87 o 
 -12   8   4      200.05      165.34    135.03 o 
 -11   8   4      398.08      387.98    101.66 o 
 -10   8   4      136.21      233.58     95.95 o 
  -9   8   4     5635.00     6077.85    219.45 o 
  -8   8   4      180.68      325.15     76.26 o 
  -7   8   4       42.95       41.90     47.84 o 
  -6   8   4     1057.42      971.23     55.51 o 
  -5   8   4     4909.48     4571.69    110.22 o 
  -4   8   4      807.23      879.23     51.79 o 
  -3   8   4      905.62      900.07     28.21 o 
  -2   8   4     4383.56     4657.91     70.00 o 
  -1   8   4    12080.93    12258.42    201.92 o 
   0   8   4      595.41      616.62     26.60 o 
   1   8   4       63.75       91.62     18.64 o 
   2   8   4     1533.27     1559.69     40.59 o 
   3   8   4     8814.49     8535.05    161.36 o 
   4   8   4     8368.92     8776.31    220.83 o 
   5   8   4    12270.43    12525.75    305.26 o 
   6   8   4     7296.16     7667.34    202.83 o 
   7   8   4     3032.86     3132.81    161.19 o 
   8   8   4      208.02      445.83    103.97 o 
   9   8   4       38.21      270.07    147.31 o 
 -11   9   4     3948.34     4148.34    193.34 o 
 -10   9   4     1919.85     2070.15    134.94 o 
  -9   9   4     1308.59     1257.87     74.64 o 
  -8   9   4     2762.07     2803.22    100.96 o 
  -7   9   4     1917.34     2077.47    101.94 o 
  -6   9   4      118.87      111.88     47.80 o 
  -5   9   4     5758.07     5316.57    140.37 o 
  -4   9   4     2291.73     2195.57     77.88 o 
  -3   9   4    21498.32    21686.82    286.74 o 
  -2   9   4      536.02      544.50     27.80 o 
  -1   9   4    13451.46    13431.20    190.39 o 
   0   9   4    10796.98    10658.73    153.97 o 
   1   9   4       40.57       58.61     25.18 o 
   2   9   4     3180.91     3099.40    101.95 o 
   3   9   4      123.51      146.46     53.52 o 
   4   9   4      385.05      405.23     57.40 o 
   5   9   4     6554.50     6941.43    247.25 o 
   6   9   4     7923.50     8309.41    291.40 o 
   7   9   4     2010.85     2165.83    215.70 o 
   8   9   4      413.08      461.25    101.48 o 
   9   9   4     1817.25     1585.34    191.15 o 
 -11  10   4      206.62      137.06     73.05 o 
 -10  10   4       45.02       74.10     66.72 o 
  -9  10   4     5011.75     4922.81    147.30 o 
  -8  10   4     6235.79     6590.25    175.22 o 
  -7  10   4     1105.42      922.88     64.21 o 
  -6  10   4     7352.91     7523.16    236.39 o 
  -5  10   4      489.40      518.05     53.16 o 
  -4  10   4     3962.76     3963.57    116.33 o 
  -3  10   4     7144.14     7233.55    181.16 o 
  -2  10   4      621.10      607.12     38.41 o 
  -1  10   4     5679.49     5717.86    128.98 o 
   0  10   4     2007.00     2088.14     58.14 o 
   1  10   4      921.17      972.51     60.15 o 
   2  10   4    10842.03    10681.22    264.79 o 
   3  10   4       23.14       39.77     52.22 o 
   4  10   4     1419.90     1425.01     74.81 o 
   5  10   4      719.63      726.89     68.45 o 
   6  10   4     6105.64     5925.64    487.53 o 
   7  10   4       16.99      147.31    129.77 o 
   8  10   4     1406.90     1581.83    175.37 o 
 -11  11   4        4.89      -75.94     73.05 o 
 -10  11   4     1410.76     1682.06     92.08 o 
  -9  11   4     3715.75     3831.10    130.47 o 
  -8  11   4       31.12       88.42     60.01 o 
  -7  11   4    11841.79    11022.28    302.50 o 
  -6  11   4       97.59      135.01     55.88 o 
  -5  11   4      148.64      156.64     53.98 o 
  -4  11   4       37.13       18.84     48.28 o 
  -3  11   4     4316.98     4227.04    122.82 o 
  -2  11   4       93.68       83.37     40.96 o 
  -1  11   4    23686.21    24015.51    466.78 o 
   0  11   4     1940.60     2114.81    101.65 o 
   1  11   4     3004.31     2898.78    105.96 o 
   2  11   4      499.99      477.18     59.02 o 
   3  11   4      390.32      346.49     60.60 o 
   4  11   4      139.17      121.16     60.30 o 
   5  11   4      413.88      325.35     89.05 o 
   6  11   4      133.37      -38.58    128.02 o 
   7  11   4       24.53      113.99    149.06 o 
 -10  12   4      789.57      787.36     85.16 o 
  -9  12   4     1381.32     1536.12     88.09 o 
  -8  12   4     1517.15     1647.39     84.27 o 
  -7  12   4       32.13       -9.46     61.49 o 
  -6  12   4     4220.78     4132.89    130.24 o 
  -5  12   4      986.47      884.62     67.97 o 
  -4  12   4      265.01      300.69     56.28 o 
  -3  12   4      298.14      310.20     56.15 o 
  -2  12   4     4936.09     4938.36    147.14 o 
  -1  12   4     2284.25     2304.71     97.31 o 
   0  12   4     1270.90     1270.00     72.87 o 
   1  12   4     1779.03     1789.57    194.88 o 
   2  12   4    11077.65    10816.39    271.74 o 
   3  12   4     1335.12     1228.76     81.71 o 
   4  12   4       12.77      130.17     90.63 o 
   5  12   4     1040.31     1099.57    157.83 o 
   6  12   4      476.02      484.02    143.80 o 
   7  12   4      704.57      636.59    164.85 o 
  -9  13   4        1.00      -15.69     70.70 o 
  -8  13   4      420.71      401.61     73.38 o 
  -7  13   4      114.71      147.52     65.06 o 
  -6  13   4        5.57      -66.35     60.59 o 
  -5  13   4      345.80      440.53     66.05 o 
  -4  13   4       74.45        3.59     59.79 o 
  -3  13   4      413.16      342.72     63.07 o 
  -2  13   4      932.20      932.39     69.18 o 
  -1  13   4     2391.74     2486.26    133.30 o 
   0  13   4     6669.15     6380.60    233.12 o 
   1  13   4      284.24      339.18     87.63 o 
   2  13   4       38.50       53.43     67.09 o 
   3  13   4      855.53      818.98    136.79 o 
   4  13   4     3443.79     3040.91    240.26 o 
   5  13   4       10.50      143.80    147.31 o 
   6  13   4      148.96       61.38    147.31 o 
  -8  14   4       46.89      -18.77     74.09 o 
  -7  14   4      202.56      261.73     72.73 o 
  -6  14   4       75.89      -11.11     76.20 o 
  -5  14   4     3359.21     3382.87    169.89 o 
  -4  14   4     3750.81     3619.56    126.63 o 
  -3  14   4      201.89      216.15     63.55 o 
  -2  14   4      865.11      783.91     96.63 o 
  -1  14   4     2817.29     2882.58    161.65 o 
   0  14   4       88.23       37.78     69.25 o 
   1  14   4     2645.32     2481.78    253.41 o 
   2  14   4      197.89      145.56    133.28 o 
   3  14   4      717.42      464.73    147.31 o 
   4  14   4     4663.37     4189.58    282.35 o 
  -7  15   4      331.94      199.92    163.09 o 
  -6  15   4      900.48      682.19    166.60 o 
  -5  15   4      568.66      468.24     85.62 o 
  -4  15   4      526.43      551.35     84.92 o 
  -3  15   4     9663.74    10174.25    377.92 o 
  -2  15   4     1906.50     1809.81    171.86 o 
  -1  15   4      630.80      566.44    136.79 o 
   0  15   4      392.74      389.32    133.28 o 
   1  15   4       22.61      -61.92    181.51 o 
   2  15   4      243.20      268.88    104.08 o 
   3  15   4     1192.71     1218.70    245.52 o 
  -6  16   4     4796.33     4526.29    292.87 o 
  -5  16   4      685.82      808.45    163.09 o 
  -4  16   4      158.54      287.61    161.34 o 
  -3  16   4      223.72      124.51    145.56 o 
  -2  16   4      193.26      236.75    143.80 o 
  -1  16   4     1176.41     1024.16    170.11 o 
   0  16   4     1118.11     1073.26    157.83 o 
   1  16   4      148.05       -5.26    152.57 o 
   1 -20   5     1867.50     1950.11    175.37 o 
   2 -20   5     2457.39     2470.96    191.15 o 
   3 -20   5       20.72      -12.28    136.79 o 
  -2 -19   5     1360.19     1393.64    118.10 o 
  -1 -19   5      214.92      337.65     95.62 o 
   0 -19   5        4.03      112.96    182.38 o 
   1 -19   5      466.48      513.83    131.53 o 
   2 -19   5      482.23      645.36    135.03 o 
   3 -19   5      980.62      847.04    142.05 o 
   4 -19   5     1058.28      876.85    145.56 o 
   5 -19   5      149.10      -61.38    135.03 o 
   6 -19   5       52.23      -19.29    138.54 o 
  -4 -18   5     1067.33      964.67    120.93 o 
  -3 -18   5     1148.28     1073.38    114.19 o 
  -2 -18   5      385.75      398.03     78.81 o 
  -1 -18   5     1328.29     1318.13     85.58 o 
   0 -18   5       34.31       78.28     68.74 o 
   1 -18   5      441.61      558.97    117.70 o 
   2 -18   5      613.04      776.03     89.28 o 
   3 -18   5      792.87      912.51     90.99 o 
   4 -18   5      536.83      508.57    129.77 o 
   5 -18   5       54.77      -96.45    128.02 o 
   6 -18   5     3196.98     3184.71    231.49 o 
   7 -18   5       43.62       59.63    138.54 o 
  -5 -17   5      225.17      121.96    107.78 o 
  -4 -17   5     2672.51     2762.89    250.78 o 
  -3 -17   5      216.67      193.57     76.40 o 
  -2 -17   5      495.45      510.60     97.90 o 
  -1 -17   5      124.55       45.97     66.58 o 
   0 -17   5      836.18      743.04     59.03 o 
   1 -17   5      943.11      886.89    106.31 o 
   2 -17   5        2.45       16.35     49.99 o 
   3 -17   5      716.92      811.05     85.46 o 
   4 -17   5     2950.17     2918.48    142.54 o 
   5 -17   5      110.88      135.68     82.40 o 
   6 -17   5      463.11      464.73    131.53 o 
   7 -17   5     1976.84     2000.97    168.35 o 
   8 -17   5      336.13      235.00    140.30 o 
  -6 -16   5       24.05      158.57    114.53 o 
  -5 -16   5      819.70      966.19     90.60 o 
  -4 -16   5       64.52       83.91     75.03 o 
  -3 -16   5     1795.49     1802.00     91.35 o 
  -2 -16   5     7778.85     7678.76    190.54 o 
  -1 -16   5       91.04       84.78     48.87 o 
   0 -16   5      373.87      420.12     49.52 o 
   1 -16   5       44.40       48.05     40.78 o 
   2 -16   5      995.39      944.29     54.22 o 
   3 -16   5    13169.27    12973.13    306.28 o 
   4 -16   5     1950.44     1939.60    119.87 o 
   5 -16   5     5374.98     5402.27    195.07 o 
   6 -16   5     2661.91     2760.32    205.18 o 
   7 -16   5        5.01       71.90    117.50 o 
   8 -16   5        2.69        7.01    124.51 o 
   9 -16   5     3172.77     3414.45    245.52 o 
  -7 -15   5        7.81       76.34    115.80 o 
  -6 -15   5        4.89       -7.20    106.16 o 
  -5 -15   5      121.10      171.60     75.47 o 
  -4 -15   5       12.68       29.48     54.45 o 
  -3 -15   5     5558.88     5365.31    187.28 o 
  -2 -15   5     5782.74     5614.28    124.09 o 
  -1 -15   5      746.02      745.27     48.22 o 
   0 -15   5    23013.57    22992.90    419.41 o 
   1 -15   5       69.81       26.16     36.90 o 
   2 -15   5     2195.31     2274.84     67.25 o 
   3 -15   5      114.98       83.77     37.03 o 
   4 -15   5     1713.73     1678.53     91.54 o 
   5 -15   5     7832.63     7281.93    277.08 o 
   6 -15   5    10823.52    10779.92    728.66 o 
   7 -15   5     3050.86     3365.34    222.72 o 
   8 -15   5     5390.88     5324.22    284.10 o 
   9 -15   5       75.87       19.29    138.54 o 
  10 -15   5     1492.47     1537.99    180.63 o 
  -8 -14   5        1.60      246.84    115.60 o 
  -7 -14   5     3785.82     3955.54    196.31 o 
  -6 -14   5     3465.14     3477.39    139.67 o 
  -5 -14   5      284.12      341.02     57.98 o 
  -4 -14   5      385.05      380.11     52.16 o 
  -3 -14   5      301.75      331.82     42.65 o 
  -2 -14   5        5.40       10.77     32.62 o 
  -1 -14   5     6101.41     6253.31    117.17 o 
   0 -14   5       30.62      100.10     33.45 o 
   1 -14   5       10.17       42.94     33.37 o 
   2 -14   5     6417.87     6613.45    141.20 o 
   3 -14   5     1359.51     1313.54     54.67 o 
   4 -14   5       42.22       72.92     39.22 o 
   5 -14   5      641.02      692.41     73.59 o 
   6 -14   5      513.51      536.96     73.91 o 
   7 -14   5     4768.48     4474.48    170.42 o 
   8 -14   5      288.68      208.69    124.51 o 
   9 -14   5     3453.57     2749.80    220.97 o 
  10 -14   5       98.44       66.64    133.28 o 
  -8 -13   5      677.07      596.06    117.94 o 
  -7 -13   5     1072.24     1147.43     90.35 o 
  -6 -13   5       49.66      187.16     71.76 o 
  -5 -13   5      760.98      764.57     58.70 o 
  -4 -13   5     4538.13     4375.54    109.95 o 
  -3 -13   5     5092.55     5209.18    102.61 o 
  -2 -13   5       45.22       44.49     30.58 o 
  -1 -13   5      240.32      265.17     28.33 o 
   0 -13   5     5922.16     5715.38    104.58 o 
   1 -13   5      427.01      336.65     32.30 o 
   2 -13   5     2797.39     2628.76     76.38 o 
   3 -13   5     3833.31     3876.52    108.08 o 
   4 -13   5      482.22      480.56     40.17 o 
   5 -13   5      154.81      146.83     48.26 o 
   6 -13   5      148.39      126.70     65.16 o 
   7 -13   5      649.55      684.69     76.85 o 
   8 -13   5      560.68      543.65    119.25 o 
   9 -13   5       96.22      -84.18    128.02 o 
  10 -13   5      681.88      740.06    156.08 o 
  11 -13   5       20.51      112.24    149.06 o 
  -9 -12   5     1981.43     1955.84    139.86 o 
  -8 -12   5      864.34      892.28    113.22 o 
  -7 -12   5      922.52      958.29     98.61 o 
  -6 -12   5     2920.63     2893.86    101.04 o 
  -5 -12   5     2066.76     2039.63     77.03 o 
  -4 -12   5     1166.78     1164.39     43.31 o 
  -3 -12   5      119.73      147.97     30.05 o 
  -2 -12   5     2162.58     2171.62     43.23 o 
  -1 -12   5    11544.69    11118.53    240.13 o 
   0 -12   5     3488.02     3397.14     68.89 o 
   1 -12   5      700.36      774.39     33.72 o 
   2 -12   5     3971.05     3914.91     93.79 o 
   3 -12   5     7716.08     7180.81    154.58 o 
   4 -12   5     1619.43     1592.26     59.96 o 
   5 -12   5      782.34      878.57     53.71 o 
   6 -12   5    12595.65    12038.87    325.66 o 
   7 -12   5       42.90       53.84     68.15 o 
   8 -12   5      898.63     1076.77    136.79 o 
   9 -12   5      128.92      249.02    128.02 o 
  10 -12   5      254.59      161.34    133.28 o 
  11 -12   5      429.55      608.53    163.09 o 
 -10 -11   5       46.38      -20.17    120.00 o 
  -9 -11   5      771.85      567.58    111.97 o 
  -8 -11   5       83.83       91.28     74.01 o 
  -7 -11   5     1326.41     1323.95     68.48 o 
  -6 -11   5      441.74      377.80     53.10 o 
  -5 -11   5     1211.63     1215.08     49.38 o 
  -4 -11   5     1364.22     1372.21     47.63 o 
  -3 -11   5     2203.26     2260.35     53.38 o 
  -2 -11   5     4869.34     4858.61     75.23 o 
  -1 -11   5     1059.21      993.20     31.49 o 
   0 -11   5     2126.68     2182.97     49.64 o 
   1 -11   5     7064.63     7449.09    157.95 o 
   2 -11   5       43.06       54.46     31.58 o 
   3 -11   5     3843.27     3854.90     81.82 o 
   4 -11   5    16376.41    15654.56    372.91 o 
   5 -11   5     1294.75     1200.14     48.39 o 
   6 -11   5     8610.84     8009.60    194.77 o 
   7 -11   5      212.49      196.75     64.88 o 
   8 -11   5       81.75      206.94    113.99 o 
   9 -11   5      447.48      482.27    133.28 o 
  10 -11   5     2995.95     3286.43    245.52 o 
  11 -11   5      588.18      399.84    161.34 o 
 -10 -10   5      882.44      801.18    122.82 o 
  -9 -10   5      373.05      282.35    159.59 o 
  -8 -10   5     4337.92     4403.61    150.32 o 
  -7 -10   5     1105.99      985.79     61.07 o 
  -6 -10   5     3843.87     3537.09    102.46 o 
  -5 -10   5     7768.98     7590.33    199.36 o 
  -4 -10   5     1251.84     1223.47     53.95 o 
  -3 -10   5     3817.62     3645.84     69.32 o 
  -2 -10   5     1396.24     1480.55     40.85 o 
  -1 -10   5     6336.26     5841.31    136.76 o 
   0 -10   5     3311.37     3196.02     68.05 o 
   1 -10   5    11623.14    12114.82    246.62 o 
   2 -10   5      721.45      648.30     26.39 o 
   3 -10   5    13487.36    13142.25    246.22 o 
   4 -10   5      181.22      209.08     30.05 o 
   5 -10   5      906.12      851.09     43.26 o 
   6 -10   5     5903.18     5770.48    179.32 o 
   7 -10   5     3162.18     3209.09     75.53 o 
   8 -10   5     3997.88     4122.29    102.47 o 
   9 -10   5     4756.88     4952.44    280.59 o 
  10 -10   5     1280.84     1217.07    152.57 o 
  11 -10   5     4220.65     4175.55    285.85 o 
  12 -10   5     2286.30     2891.84    242.01 o 
 -11  -9   5       19.40      141.98    121.22 o 
 -10  -9   5     1581.62     1492.70    128.80 o 
  -9  -9   5      362.32      421.13    101.32 o 
  -8  -9   5     2400.97     2373.74     96.07 o 
  -7  -9   5      306.03      228.63     50.75 o 
  -6  -9   5       17.00       21.74     37.61 o 
  -5  -9   5      799.18      817.04     56.28 o 
  -4  -9   5     3338.30     3134.49     70.72 o 
  -3  -9   5       39.29       32.63     13.27 o 
  -2  -9   5    30809.48    29593.81    544.83 o 
  -1  -9   5     1453.09     1474.72     39.10 o 
   0  -9   5    43041.88    41906.97    747.90 o 
   1  -9   5    24753.23    23955.26    478.51 o 
   2  -9   5      527.50      534.92     35.07 o 
   3  -9   5     2444.24     2380.63     78.83 o 
   4  -9   5      680.09      668.52     33.82 o 
   5  -9   5     3998.85     3887.27     78.87 o 
   6  -9   5     5316.52     5153.97    102.42 o 
   7  -9   5       68.27      107.51     31.71 o 
   8  -9   5    10005.98    10384.90    263.41 o 
   9  -9   5      332.88      388.14     80.49 o 
  10  -9   5      110.40       84.18    136.79 o 
  11  -9   5     1078.62      813.71    166.60 o 
  12  -9   5        0.38      108.73    173.62 o 
 -11  -8   5      213.30       96.06    222.72 o 
 -10  -8   5     2130.84     2009.04    133.30 o 
  -9  -8   5     4230.56     3974.52    172.25 o 
  -8  -8   5     3181.03     3123.64    115.39 o 
  -7  -8   5      123.25      107.56     45.21 o 
  -6  -8   5     2041.82     2020.42     58.43 o 
  -5  -8   5      422.86      450.65     28.96 o 
  -4  -8   5      324.94      345.33     23.59 o 
  -3  -8   5     3140.24     3181.28     53.05 o 
  -2  -8   5    35836.49    36008.67    494.80 o 
  -1  -8   5      206.47      252.95     17.70 o 
   0  -8   5     1655.29     1704.93     40.19 o 
   1  -8   5     3531.07     3590.01     62.03 o 
   2  -8   5      970.39     1099.26     35.95 o 
   3  -8   5     3213.44     3089.29     64.87 o 
   4  -8   5    12520.80    11958.87    269.68 o 
   5  -8   5     4983.23     4712.42     92.18 o 
   6  -8   5    11179.32    10771.36    196.24 o 
   7  -8   5     2560.27     2593.28     79.50 o 
   8  -8   5     6903.89     7183.04    192.37 o 
   9  -8   5      843.32      865.96    163.09 o 
  10  -8   5      622.20      589.11     96.63 o 
  11  -8   5      423.97      533.12    154.33 o 
  12  -8   5     1748.76     1725.64    198.17 o 
 -11  -7   5     5050.02     4955.29    213.58 o 
 -10  -7   5      149.94      205.61     99.77 o 
  -9  -7   5       38.70       31.49     63.98 o 
  -8  -7   5     2248.18     1948.16     72.34 o 
  -7  -7   5     1071.95     1107.40     53.57 o 
  -6  -7   5     5044.37     4749.66     83.04 o 
  -5  -7   5    40057.16    38682.21    577.79 o 
  -4  -7   5     3051.24     2779.20     46.73 o 
  -3  -7   5    36042.74    35238.09    563.38 o 
  -2  -7   5       87.62      130.22     11.42 o 
  -1  -7   5     1620.12     1451.87     39.40 o 
   0  -7   5       18.36      116.92     12.26 o 
   1  -7   5     3637.30     3959.68     66.51 o 
   2  -7   5      522.46      731.39     43.03 o 
   3  -7   5    28708.35    27844.82    562.41 o 
   4  -7   5     1921.40     1512.47     38.17 o 
   5  -7   5    25925.24    24615.46    432.35 o 
   6  -7   5     9703.32     9614.36    205.16 o 
   7  -7   5      197.96      190.53     38.47 o 
   8  -7   5     1600.43     1697.93     76.05 o 
   9  -7   5      110.31      115.58     74.95 o 
  10  -7   5     1023.21      901.74     97.20 o 
  11  -7   5     1961.18     2050.17    130.33 o 
  12  -7   5     2248.13     2488.49    233.24 o 
 -12  -6   5     2992.77     2911.72    163.88 o 
 -11  -6   5     1569.47     1622.75    125.82 o 
 -10  -6   5     2807.41     2676.23    139.30 o 
  -9  -6   5     7251.97     6874.66    190.75 o 
  -8  -6   5    12272.59    11880.29    253.33 o 
  -7  -6   5      663.81      752.29     42.55 o 
  -6  -6   5    15903.86    15431.79    235.82 o 
  -5  -6   5    12824.74    11764.88    195.66 o 
  -4  -6   5     7299.51     7075.60    109.79 o 
  -3  -6   5    20258.34    20191.07    321.87 o 
  -2  -6   5    22311.26    22058.68    392.50 o 
  -1  -6   5    32924.70    33216.86    654.54 o 
   0  -6   5     2904.50     2857.05     73.75 o 
   1  -6   5        9.02       52.68      8.72 o 
   2  -6   5     3379.95     3347.84     72.90 o 
   3  -6   5     2235.92     2243.79     54.78 o 
   4  -6   5     1973.87     1907.47     43.29 o 
   5  -6   5     3596.92     3775.35     90.25 o 
   6  -6   5    13776.48    13638.73    284.94 o 
   7  -6   5      871.29      915.18     46.08 o 
   8  -6   5    11219.52    11143.18    277.38 o 
   9  -6   5     1002.94      975.15     87.10 o 
  10  -6   5      208.37      135.36     84.69 o 
  11  -6   5      562.02      484.68    105.87 o 
  12  -6   5      277.07      485.62    111.36 o 
 -12  -5   5      268.20      287.84    114.30 o 
 -11  -5   5      370.64      485.41    119.25 o 
 -10  -5   5       36.81       -0.21     83.06 o 
  -9  -5   5     3736.40     3452.11    120.80 o 
  -8  -5   5     2271.13     2180.09    113.84 o 
  -7  -5   5     2409.52     2377.29     58.34 o 
  -6  -5   5     1263.94     1195.10     37.25 o 
  -5  -5   5      667.01      628.47     25.13 o 
  -4  -5   5      208.38      196.23     18.91 o 
  -3  -5   5       30.15       56.85     13.39 o 
  -2  -5   5     1601.07     1768.78     39.76 o 
  -1  -5   5    45535.23    46324.82    911.92 o 
   0  -5   5     1119.64     1176.73     78.92 o 
   1  -5   5    18386.87    18642.05    377.03 o 
   2  -5   5     8665.96     8952.89    179.95 o 
   3  -5   5     1898.08     1902.48     32.34 o 
   4  -5   5      893.81      928.24     45.37 o 
   5  -5   5     6372.69     6624.92    127.92 o 
   6  -5   5     1521.47     1493.23     55.86 o 
   7  -5   5     3471.14     3345.39    102.52 o 
   8  -5   5      708.11      649.15     57.30 o 
   9  -5   5      961.81      884.25     84.08 o 
  10  -5   5     2664.89     2641.71    140.25 o 
  11  -5   5     1744.99     1774.37    127.80 o 
  12  -5   5     1340.34     1406.43    134.33 o 
 -12  -4   5      164.99       47.15    105.87 o 
 -11  -4   5     3500.17     3176.83    161.30 o 
 -10  -4   5      561.07      486.93     85.54 o 
  -9  -4   5       10.19       55.16     60.12 o 
  -8  -4   5    12096.73    11622.62    218.32 o 
  -7  -4   5      270.49      277.69     22.12 o 
  -6  -4   5      242.39      256.97     21.02 o 
  -5  -4   5    25325.01    25469.40    412.96 o 
  -4  -4   5      592.55      664.63     21.55 o 
  -3  -4   5       15.26       25.73     12.37 o 
  -2  -4   5      628.42      766.93     17.66 o 
  -1  -4   5     6220.69     6234.03    174.06 o 
   0  -4   5     3448.70     3346.05    145.56 o 
   1  -4   5      685.90      497.53     17.32 o 
   2  -4   5    12277.76    12017.63    183.45 o 
   3  -4   5     6911.76     7072.05    107.89 o 
   4  -4   5    17146.20    17865.82    295.49 o 
   5  -4   5      746.97      650.67     28.65 o 
   6  -4   5       61.64       60.78     26.24 o 
   7  -4   5      489.30      436.51     36.11 o 
   8  -4   5    12100.10    11411.95    283.72 o 
   9  -4   5     3289.41     3085.40    139.01 o 
  10  -4   5     1346.26     1331.86    133.28 o 
  11  -4   5      273.14      261.99     99.36 o 
  12  -4   5      601.73      780.51    125.59 o 
 -12  -3   5      408.85      490.39    106.98 o 
 -11  -3   5      294.66      173.57     90.86 o 
 -10  -3   5     2783.46     2824.34    136.14 o 
  -9  -3   5     1742.70     1750.24     78.46 o 
  -8  -3   5      981.92      974.18     42.78 o 
  -7  -3   5     1936.05     1835.90     52.66 o 
  -6  -3   5    13617.49    13804.95    208.55 o 
  -5  -3   5      197.96      179.11     15.99 o 
  -4  -3   5      142.71      300.15     17.99 o 
  -3  -3   5     7805.02     8421.89    116.05 o 
  -2  -3   5     8810.25     9229.20    121.21 o 
  -1  -3   5    10367.68    11039.49    175.34 o 
   0  -3   5    22606.75    22595.06    849.67 o 
   1  -3   5    17367.26    17638.41    288.43 o 
   2  -3   5     1635.47     1722.93     31.19 o 
   3  -3   5     3597.94     3503.41     79.73 o 
   4  -3   5    17735.36    15785.90    262.13 o 
   5  -3   5       10.38      106.33     23.33 o 
   6  -3   5     3571.21     3820.61     83.87 o 
   7  -3   5      767.83      750.77     38.56 o 
   8  -3   5      773.59      613.37     80.67 o 
   9  -3   5     1027.78      921.63     84.61 o 
  10  -3   5     8465.31     8007.97    273.92 o 
  11  -3   5        6.24      -86.38    213.07 o 
  12  -3   5      269.11      159.76    113.34 o 
 -12  -2   5       28.85      -22.27     99.79 o 
 -11  -2   5      325.26      328.85     92.11 o 
 -10  -2   5     1209.73     1262.96     93.50 o 
  -9  -2   5       22.90      -21.11     52.90 o 
  -8  -2   5     8813.00     8564.64    163.61 o 
  -7  -2   5     1181.16     1271.97     34.40 o 
  -6  -2   5      254.47      244.10     20.10 o 
  -5  -2   5     7652.82     8644.17    132.04 o 
  -4  -2   5    16730.35    17804.98    245.96 o 
  -3  -2   5       81.23      161.67     12.44 o 
  -2  -2   5     7836.40     8253.52     98.05 o 
  -1  -2   5       70.57      119.32      5.91 o 
   0  -2   5      324.11      247.69      8.33 o 
   1  -2   5   181552.69   168144.16   2198.04 o 
   2  -2   5      547.47      490.98     12.45 o 
   3  -2   5    18703.19    19035.54    313.63 o 
   4  -2   5      481.96      393.67     20.65 o 
   5  -2   5       94.91       66.77     21.38 o 
   6  -2   5    24431.74    24208.71    443.38 o 
   7  -2   5     3596.16     3501.09    159.16 o 
   8  -2   5     2196.02     2094.04    111.58 o 
   9  -2   5     3216.59     3415.89    147.72 o 
  10  -2   5     1697.05     1752.42    115.60 o 
  11  -2   5     3894.78     3574.45    175.25 o 
  12  -2   5     1086.71     1019.70    126.38 o 
 -12  -1   5      388.80      464.73    154.33 o 
 -11  -1   5     4523.57     5037.56    195.00 o 
 -10  -1   5        6.95       27.47     60.24 o 
  -9  -1   5     7535.25     7049.81    186.70 o 
  -8  -1   5     2196.51     2207.32     63.02 o 
  -7  -1   5       57.40       58.20     22.25 o 
  -6  -1   5    11902.16    11451.76    174.65 o 
  -5  -1   5    19730.79    19072.47    284.61 o 
  -4  -1   5     5549.06     5521.73     75.74 o 
  -3  -1   5    26056.94    25737.06    302.01 o 
  -2  -1   5    28334.08    29429.45    352.24 o 
  -1  -1   5     1239.60     1464.12     18.10 o 
   1  -1   5     4001.54     4130.78     50.25 o 
   2  -1   5     4584.43     4979.94     94.70 o 
   3  -1   5    70936.33    68802.20   1211.88 o 
   4  -1   5    21038.55    20454.81    369.46 o 
   5  -1   5     2228.06     2035.45     49.97 o 
   6  -1   5     4119.13     3602.72    139.36 o 
   7  -1   5     4096.19     4033.05    104.16 o 
   8  -1   5     5190.76     4822.91    180.23 o 
   9  -1   5      291.21      167.14     77.07 o 
  10  -1   5     2734.58     2648.42    147.55 o 
  11  -1   5       27.50      217.73    106.06 o 
  12  -1   5     3673.79     3559.62    185.56 o 
 -13   0   5      856.80     1164.45    201.68 o 
 -12   0   5       59.87       29.81    156.08 o 
 -11   0   5     1521.02     1755.00    108.66 o 
 -10   0   5      200.10      263.00     61.61 o 
  -9   0   5     3296.44     3422.93    151.63 o 
  -8   0   5     4950.22     4999.37    104.10 o 
  -7   0   5    12670.61    12730.97    211.77 o 
  -6   0   5     3688.23     3724.18     65.31 o 
  -5   0   5     7660.41     7660.90    118.79 o 
  -4   0   5     3184.58     3616.03     52.52 o 
  -3   0   5     2833.23     2943.53     38.51 o 
  -2   0   5     7084.27     7393.57     89.01 o 
  -1   0   5    19448.98    20286.06    229.53 o 
   0   0   5     7738.82     8361.27     91.17 o 
   1   0   5     9373.46    10174.25    121.48 o 
   2   0   5      112.58      184.02     15.22 o 
   3   0   5     1707.92     1719.76     41.08 o 
   4   0   5     3315.08     3224.86     59.18 o 
   5   0   5     5973.57     6264.13    155.16 o 
   6   0   5     5296.46     5256.64    109.50 o 
   7   0   5      396.07      453.77     66.65 o 
   8   0   5      323.10      225.30     69.52 o 
   9   0   5      185.25      170.57     82.12 o 
  10   0   5       80.65      167.66     98.21 o 
  11   0   5      157.73      161.81    103.64 o 
  12   0   5       63.90       53.58    115.87 o 
 -13   1   5      231.72       59.63    164.85 o 
 -12   1   5      781.70      547.15    156.08 o 
 -11   1   5       83.95       53.62    135.91 o 
 -10   1   5      275.56      452.63     63.61 o 
  -9   1   5        2.20      -28.97     50.06 o 
  -8   1   5     3959.60     3906.17     86.12 o 
  -7   1   5       20.31        3.78     24.88 o 
  -6   1   5     1364.09     1325.87     35.11 o 
  -5   1   5    31959.94    32369.06    451.18 o 
  -4   1   5     7631.63     7505.52    101.69 o 
  -3   1   5      183.45      259.29     10.81 o 
  -2   1   5      953.46     1199.79     20.92 o 
   0   1   5    69344.98    69922.40    745.79 o 
   1   1   5    10488.40    10584.91    115.85 o 
   2   1   5     4691.51     4480.45     60.39 o 
   3   1   5     1439.33     1562.11     31.77 o 
   4   1   5     1634.78     1895.20     40.79 o 
   5   1   5      507.81      547.80     32.87 o 
   6   1   5     2473.30     2396.73     59.79 o 
   7   1   5     7335.15     6760.03    212.43 o 
   8   1   5     4064.68     3772.88    170.87 o 
   9   1   5     5871.49     5835.86    166.53 o 
  10   1   5     3670.60     3543.59    174.73 o 
  11   1   5      161.25      251.95    103.08 o 
  12   1   5       19.43      -98.60    115.03 o 
 -13   2   5      668.29      782.15    178.88 o 
 -12   2   5     6085.52     6597.40    357.75 o 
 -11   2   5     3241.73     3084.78    164.58 o 
 -10   2   5        5.21       -5.11     76.61 o 
  -9   2   5      829.89      790.90     57.62 o 
  -8   2   5       55.74      130.04     36.76 o 
  -7   2   5       30.26       10.27     25.05 o 
  -6   2   5     2978.29     3049.98     56.85 o 
  -5   2   5     6414.31     6214.35     92.79 o 
  -4   2   5    16090.57    15621.65    205.99 o 
  -3   2   5    23917.76    23898.64    295.81 o 
  -2   2   5     9214.38    10505.13    126.61 o 
  -1   2   5    16300.54    16679.41    180.04 o 
   0   2   5     1692.89     1668.57     22.07 o 
   1   2   5    16186.63    16851.77    191.16 o 
   2   2   5    14754.74    15326.53    173.20 o 
   3   2   5     8311.88     8725.96    150.34 o 
   4   2   5    26535.39    26508.37    373.63 o 
   5   2   5      438.74      439.65     24.75 o 
   6   2   5     4826.10     4834.98     94.66 o 
   7   2   5      190.77      174.99     50.10 o 
   8   2   5     4028.58     3845.21    121.33 o 
   9   2   5      431.54      408.76     99.24 o 
  10   2   5     2112.71     1909.98    139.42 o 
  11   2   5      318.80      354.95    110.81 o 
 -12   3   5     1354.17     1383.67    175.37 o 
 -11   3   5      746.29      609.94    100.08 o 
 -10   3   5     1673.08     1733.99    109.10 o 
  -9   3   5     4491.74     4473.23    172.98 o 
  -8   3   5     2830.52     2754.88    128.51 o 
  -7   3   5     2532.60     2538.81     72.67 o 
  -6   3   5      188.46      173.91     20.33 o 
  -5   3   5     4803.10     5164.03     79.11 o 
  -4   3   5     9421.65     9510.08    129.66 o 
  -3   3   5      470.30      425.73     14.09 o 
  -2   3   5       27.80      101.62     11.16 o 
  -1   3   5      273.47      334.12     15.09 o 
   0   3   5    15700.35    16072.39    174.21 o 
   1   3   5     4361.59     4747.05     57.57 o 
   2   3   5    22298.56    23017.52    269.08 o 
   3   3   5     1920.74     1959.40     49.28 o 
   4   3   5     2693.89     2804.86     72.66 o 
   5   3   5      366.60      399.29     27.14 o 
   6   3   5      231.04      201.86     46.31 o 
   7   3   5      803.12      885.54     58.97 o 
   8   3   5      882.93      956.29     65.07 o 
   9   3   5     5039.20     4883.83    151.01 o 
  10   3   5     5081.67     4828.81    213.30 o 
  11   3   5      380.26      445.32    112.11 o 
 -12   4   5     2360.82     2725.41    198.17 o 
 -11   4   5        9.94      105.51     91.74 o 
 -10   4   5      736.81      768.87     91.14 o 
  -9   4   5      267.47      180.77     76.61 o 
  -8   4   5        5.70       -8.80    101.71 o 
  -7   4   5     7508.37     7460.11    196.36 o 
  -6   4   5      307.81      311.32     31.15 o 
  -5   4   5      598.28      508.63     22.99 o 
  -4   4   5     1933.19     1704.11     34.38 o 
  -3   4   5    19460.97    19857.93    223.11 o 
  -2   4   5      432.71      531.59     14.40 o 
  -1   4   5     9060.62     9227.81    105.75 o 
   0   4   5     5277.37     5847.94     72.26 o 
   1   4   5    49037.93    48805.84    567.03 o 
   2   4   5     8316.96     8545.65    117.29 o 
   3   4   5    16020.03    16471.72    235.26 o 
   4   4   5     2526.81     2494.87     49.08 o 
   5   4   5      200.57      209.77     29.82 o 
   6   4   5      965.94     1034.98     79.70 o 
   7   4   5      414.30      543.85     57.33 o 
   8   4   5       10.19       49.60     57.48 o 
   9   4   5    11225.25    10152.15    484.02 o 
  10   4   5     1450.60     1269.14    117.84 o 
  11   4   5       68.63       99.93    113.34 o 
 -12   5   5      221.09      287.04    109.32 o 
 -11   5   5       18.21     -119.25     91.76 o 
 -10   5   5       94.03       62.26     93.82 o 
  -9   5   5     3581.15     3430.82    152.53 o 
  -8   5   5        4.42       83.30    118.37 o 
  -7   5   5    15201.20    15034.25    370.20 o 
  -6   5   5      156.25      118.59     37.31 o 
  -5   5   5     4389.52     4122.78     81.94 o 
  -4   5   5     7588.53     7641.65    106.25 o 
  -3   5   5     2731.09     2967.92     42.98 o 
  -2   5   5      221.54      197.93     13.37 o 
  -1   5   5    42939.84    42468.47    474.62 o 
   0   5   5     1457.32     1527.28     27.35 o 
   1   5   5      340.46      316.86     14.35 o 
   2   5   5     1682.48     1575.56     43.79 o 
   3   5   5     3261.89     3403.41     60.47 o 
   4   5   5      212.26      230.19     23.39 o 
   5   5   5       19.15       81.36     32.65 o 
   6   5   5     9910.53    10077.03    212.06 o 
   7   5   5     5208.03     5410.19    154.03 o 
   8   5   5       44.07       54.91     57.36 o 
   9   5   5     6516.75     6469.35    249.48 o 
  10   5   5      112.23      209.03    106.98 o 
 -12   6   5     1902.87     2112.36    158.71 o 
 -11   6   5      563.57      849.18    106.06 o 
 -10   6   5     7046.32     6940.07    278.84 o 
  -9   6   5      166.03      306.78     81.16 o 
  -8   6   5      116.17      129.14     72.53 o 
  -7   6   5     5316.26     5312.21    213.95 o 
  -6   6   5       64.96      113.47     45.49 o 
  -5   6   5     7177.57     6955.67    123.25 o 
  -4   6   5    19052.53    19425.56    306.57 o 
  -3   6   5      369.74      358.40     20.84 o 
  -2   6   5     9961.59     9953.43    133.52 o 
  -1   6   5     1414.44     1476.84     36.34 o 
   0   6   5     6456.60     6441.76     77.48 o 
   1   6   5    12386.96    12870.56    148.10 o 
   2   6   5    11614.26    10957.29    149.23 o 
   3   6   5      333.24      365.11     23.69 o 
   4   6   5    10751.88    10788.13    200.28 o 
   5   6   5      491.67      550.22     46.83 o 
   6   6   5     6576.09     6924.47    230.44 o 
   7   6   5     2886.64     2854.35    110.21 o 
   8   6   5      235.92      398.75     93.47 o 
   9   6   5       63.77       73.88    121.01 o 
  10   6   5      947.49      994.35    178.88 o 
 -12   7   5      554.24      451.50    149.06 o 
 -11   7   5     2354.75     2254.07    136.34 o 
 -10   7   5       14.47      256.93     87.94 o 
  -9   7   5      444.75      376.95     89.74 o 
  -8   7   5     6348.02     6749.45    234.37 o 
  -7   7   5    20082.92    20077.21    603.28 o 
  -6   7   5      882.99      806.74     60.75 o 
  -5   7   5    24857.85    24922.21    445.31 o 
  -4   7   5     8626.93     8698.63    150.25 o 
  -3   7   5     4114.52     4169.96     67.94 o 
  -2   7   5     2860.70     3039.86     50.52 o 
  -1   7   5     5359.80     5522.40     75.58 o 
   0   7   5     3226.49     3187.59     47.19 o 
   1   7   5    11055.15    10943.12    133.69 o 
   2   7   5    16767.28    16195.67    232.81 o 
   3   7   5     8426.29     8284.41    156.84 o 
   4   7   5      733.79      790.36     42.87 o 
   5   7   5      351.43      321.40     54.67 o 
   6   7   5     4460.44     4342.80    135.51 o 
   7   7   5     6382.61     6279.76    233.69 o 
   8   7   5      489.17      612.61    103.08 o 
   9   7   5     6825.07     7239.64    456.84 o 
 -12   8   5     3117.83     3402.43    274.45 o 
 -11   8   5     2869.68     2828.34    153.63 o 
 -10   8   5      424.01      626.96    100.42 o 
  -9   8   5       61.94        1.99     86.02 o 
  -8   8   5      667.83      735.21     62.12 o 
  -7   8   5     4442.85     4442.03    171.15 o 
  -6   8   5    14228.11    13189.04    309.82 o 
  -5   8   5     6775.98     6732.56    168.25 o 
  -4   8   5    12042.26    11720.94    215.59 o 
  -3   8   5     5172.23     5288.88     92.55 o 
  -2   8   5      672.10      805.30     41.78 o 
  -1   8   5     1462.57     1473.44     34.93 o 
   0   8   5     2657.81     2563.16     45.45 o 
   1   8   5     9877.68     9961.96    129.04 o 
   2   8   5     5628.08     5475.23    123.49 o 
   3   8   5       24.29       37.98     31.90 o 
   4   8   5    16417.63    16684.24    398.31 o 
   5   8   5     1023.06     1051.66     66.43 o 
   6   8   5     2773.64     2816.50    109.06 o 
   7   8   5      629.65      665.93    100.78 o 
   8   8   5     2943.79     2827.72    320.05 o 
   9   8   5       48.52      175.89    114.30 o 
 -11   9   5      133.46      146.98     71.69 o 
 -10   9   5      353.68      388.29     68.90 o 
  -9   9   5     4042.97     3891.51    126.71 o 
  -8   9   5      600.83      630.25     62.72 o 
  -7   9   5     2328.72     2497.31    116.14 o 
  -6   9   5     3364.99     3325.28    136.75 o 
  -5   9   5      509.33      415.38     51.49 o 
  -4   9   5      578.38      652.60     53.37 o 
  -3   9   5     7760.64     7965.03    195.54 o 
  -2   9   5       51.95       71.94     29.32 o 
  -1   9   5      597.22      683.48     34.25 o 
   0   9   5       94.91      149.73     29.96 o 
   1   9   5      430.42      405.33     50.54 o 
   2   9   5       90.23      122.78     49.64 o 
   3   9   5     3341.81     3172.52    107.00 o 
   4   9   5     1649.77     1729.96     78.21 o 
   5   9   5      543.04      528.88     68.44 o 
   6   9   5       69.16       42.37     91.14 o 
   7   9   5       83.60      178.18     99.32 o 
   8   9   5       57.64      111.54    173.62 o 
 -11  10   5        2.65       30.63     74.60 o 
 -10  10   5     2014.39     2330.42    100.58 o 
  -9  10   5     2771.98     2630.52    113.26 o 
  -8  10   5      947.19     1106.94     70.76 o 
  -7  10   5     2407.54     2441.69     98.07 o 
  -6  10   5      159.73       30.09     53.10 o 
  -5  10   5       60.74      -15.50     47.79 o 
  -4  10   5        1.62       29.11     49.30 o 
  -3  10   5     1304.43     1293.97     62.87 o 
  -2  10   5     4412.93     4431.11     92.00 o 
  -1  10   5      400.13      383.47     34.64 o 
   0  10   5     2648.74     2579.15     78.58 o 
   1  10   5    18206.92    18175.46    430.58 o 
   2  10   5       65.00       72.95     53.91 o 
   3  10   5     1459.05     1424.98     88.69 o 
   4  10   5     2196.67     2166.04    137.70 o 
   5  10   5     4462.38     4765.51    496.30 o 
   6  10   5      721.15      814.75    116.62 o 
   7  10   5     1288.46     1561.29    183.26 o 
   8  10   5       60.97       57.87    152.57 o 
 -10  11   5      105.59      133.17     72.71 o 
  -9  11   5     4182.41     4330.13    145.64 o 
  -8  11   5        5.18      110.32     62.77 o 
  -7  11   5      831.66      879.81     69.97 o 
  -6  11   5      779.40      829.78    102.58 o 
  -5  11   5     1313.76     1289.69     69.04 o 
  -4  11   5      225.38      324.93     54.84 o 
  -3  11   5     1843.48     1780.09     76.26 o 
  -2  11   5      667.47      738.01     59.22 o 
  -1  11   5     7228.88     7422.24    192.63 o 
   0  11   5      248.80      288.82     65.02 o 
   1  11   5     2737.98     2811.99    103.25 o 
   2  11   5     8188.99     7927.87    208.59 o 
   3  11   5     4765.58     4658.74    173.00 o 
   4  11   5      175.27      201.75     65.43 o 
   5  11   5      403.45      425.24     99.54 o 
   6  11   5        3.62      -30.09     98.62 o 
   7  11   5     7602.78     7281.35    380.55 o 
 -10  12   5     1593.90     1884.94     99.79 o 
  -9  12   5       45.13      110.09     70.21 o 
  -8  12   5       34.17       96.10     67.88 o 
  -7  12   5     1531.33     1427.00     99.32 o 
  -6  12   5        1.03      -60.66     62.66 o 
  -5  12   5       18.14       50.44     62.93 o 
  -4  12   5     1116.67     1072.00     85.68 o 
  -3  12   5      783.57      689.74     65.29 o 
  -2  12   5    11252.92    10902.36    265.67 o 
  -1  12   5     2142.83     2143.85    105.62 o 
   0  12   5       25.34       -4.18     61.90 o 
   1  12   5       38.88      132.13     65.28 o 
   2  12   5     1556.08     1453.41     79.12 o 
   3  12   5        6.28        6.80     66.31 o 
   4  12   5     8154.10     8111.72    449.82 o 
   5  12   5       22.64      -36.83    142.05 o 
   6  12   5      339.53      298.13    156.08 o 
  -9  13   5       24.14      -60.40     77.85 o 
  -8  13   5     1690.13     1649.38     90.33 o 
  -7  13   5     2978.09     2853.38    135.14 o 
  -6  13   5      539.61      516.60     69.26 o 
  -5  13   5     5348.01     5190.88    190.16 o 
  -4  13   5     1860.56     1909.15     89.65 o 
  -3  13   5     1050.30      983.99     72.36 o 
  -2  13   5      580.03      605.63     66.52 o 
  -1  13   5      371.88      249.42     90.63 o 
   0  13   5     3706.56     3678.97    243.76 o 
   1  13   5     5556.35     5566.58    165.71 o 
   2  13   5      816.34      800.53     77.37 o 
   3  13   5       18.51       -9.73     98.53 o 
   4  13   5       69.03       28.06    142.05 o 
   5  13   5      107.07      254.29    145.56 o 
  -8  14   5      108.97      -57.12     74.25 o 
  -7  14   5     1262.40     1232.69    108.26 o 
  -6  14   5      877.22      805.97     79.14 o 
  -5  14   5      125.24      193.55     75.08 o 
  -4  14   5      188.14       78.48     70.06 o 
  -3  14   5     2433.96     2476.99    105.99 o 
  -2  14   5        4.36      -12.83     68.06 o 
  -1  14   5      892.85      915.48    108.50 o 
   0  14   5     1065.80     1123.81    111.54 o 
   1  14   5     1962.49     1934.33    182.38 o 
   2  14   5      160.71      150.82    131.53 o 
   3  14   5        7.18      138.54    145.56 o 
   4  14   5      562.87      506.82    150.82 o 
  -6  15   5       88.81       21.66     87.92 o 
  -5  15   5        0.33      -20.45    113.94 o 
  -4  15   5      400.71      469.37    198.26 o 
  -3  15   5     1333.61     1333.35    115.74 o 
  -2  15   5     4127.36     3979.14    257.79 o 
  -1  15   5      722.56      724.28    149.06 o 
   0  15   5       91.16      180.63    145.56 o 
   1  15   5      296.59      359.51    142.05 o 
   2  15   5      100.15       71.50    190.28 o 
  -4  16   5        5.41     -236.75    157.83 o 
  -3  16   5     2028.24     2157.05    208.69 o 
  -2  16   5       60.28       22.80    149.06 o 
  -1  16   5     1955.28     1762.46    184.14 o 
   0  16   5      739.83      803.19    170.11 o 
   0 -20   6      117.92        3.51    128.02 o 
   1 -20   6      302.87      220.97    131.53 o 
   2 -20   6        9.35       40.34    129.77 o 
   3 -20   6        7.62     -194.66    129.77 o 
   4 -20   6     1888.17     1676.53    168.35 o 
  -2 -19   6       50.82       57.19     78.96 o 
  -1 -19   6     1700.81     1926.90     97.42 o 
   0 -19   6     2127.25     2360.18    163.20 o 
   1 -19   6     2401.20     2708.05    138.80 o 
   2 -19   6     2006.61     2214.82    119.03 o 
   3 -19   6      578.08      571.27     92.38 o 
   4 -19   6     1412.38     1664.26    159.59 o 
   5 -19   6       98.40      106.98    133.28 o 
   6 -19   6       64.75     -136.79    136.79 o 
  -4 -18   6     2759.71     2915.65    161.82 o 
  -3 -18   6      531.49      514.72     81.58 o 
  -2 -18   6     1649.15     1895.07     96.71 o 
  -1 -18   6      263.61      312.55     94.15 o 
   0 -18   6       76.15       65.10     66.58 o 
   1 -18   6     8325.41     8768.72    231.82 o 
   2 -18   6       54.68       96.37     77.50 o 
   3 -18   6     6065.10     6181.68    216.17 o 
   4 -18   6     1356.18     1164.63     96.51 o 
   5 -18   6      100.36      229.73    124.51 o 
   6 -18   6      411.30      608.53    138.54 o 
   7 -18   6     1975.15     1920.30    168.35 o 
  -5 -17   6     1579.92     1490.32    130.20 o 
  -4 -17   6       11.68       41.57     79.73 o 
  -3 -17   6      110.11      144.79     73.53 o 
  -2 -17   6     1281.70     1134.58     65.31 o 
  -1 -17   6      163.04      191.45     53.64 o 
   0 -17   6     5494.42     5608.71    169.96 o 
   1 -17   6      249.90      187.66     50.95 o 
   2 -17   6     2223.54     2267.25     96.95 o 
   3 -17   6     3419.43     3448.58    168.42 o 
   4 -17   6     2478.30     2622.03    133.20 o 
   5 -17   6      499.11      466.86     84.08 o 
   6 -17   6       30.79       91.19    121.01 o 
   7 -17   6     1176.58     1283.71    152.57 o 
   8 -17   6     1506.46     1725.64    173.62 o 
  -6 -16   6       60.83      186.45    116.29 o 
  -5 -16   6       66.37      -14.79     81.08 o 
  -4 -16   6      500.30      630.09     79.73 o 
  -3 -16   6     5869.58     5927.02    167.82 o 
  -2 -16   6      627.36      615.25     47.80 o 
  -1 -16   6       43.67       13.07     43.06 o 
   0 -16   6     1942.71     2014.21     66.41 o 
   1 -16   6      631.26      621.73     43.74 o 
   2 -16   6      887.67      866.46     45.47 o 
   3 -16   6      610.68      681.08     44.79 o 
   4 -16   6      617.95      664.87     90.32 o 
   5 -16   6     5596.13     5509.25    195.07 o 
   6 -16   6      844.11      896.70     86.38 o 
   7 -16   6      957.62      883.86    140.30 o 
   8 -16   6     2390.66     2386.78    185.89 o 
   9 -16   6        0.28       91.19    129.77 o 
  -7 -15   6       38.62      122.68    111.64 o 
  -6 -15   6      436.10      381.68     84.70 o 
  -5 -15   6     4866.71     4969.13    162.64 o 
  -4 -15   6       84.78       93.26     52.77 o 
  -3 -15   6     7986.55     7852.45    161.24 o 
  -2 -15   6     1460.02     1374.01     53.93 o 
  -1 -15   6      214.46      251.76     35.43 o 
   0 -15   6        2.17       81.07     36.67 o 
   1 -15   6     1324.65     1363.97     49.03 o 
   2 -15   6      305.83      343.70     37.10 o 
   3 -15   6       86.44      118.14     40.81 o 
   4 -15   6       33.11       -2.46     41.10 o 
   5 -15   6     1904.41     1784.61    122.76 o 
   6 -15   6     1623.84     1660.43    180.63 o 
   7 -15   6     2446.31     2470.11    133.09 o 
   8 -15   6     2561.63     2718.23    213.95 o 
   9 -15   6        5.63       22.80    124.51 o 
  10 -15   6        4.63       96.45    147.31 o 
  -8 -14   6     2575.71     2917.59    164.03 o 
  -7 -14   6      894.82     1013.62     93.00 o 
  -6 -14   6     5760.92     5941.10    359.10 o 
  -5 -14   6       32.80       55.53     54.20 o 
  -4 -14   6       30.05       38.97     42.86 o 
  -3 -14   6       47.83       41.34     34.60 o 
  -2 -14   6       37.37       20.47     32.49 o 
  -1 -14   6     2196.04     2216.70     81.90 o 
   0 -14   6       54.98      110.78     33.72 o 
   1 -14   6       89.98       92.39     32.07 o 
   2 -14   6     7026.43     7048.13    154.86 o 
   3 -14   6      202.26      165.93     38.38 o 
   4 -14   6     8109.93     7534.69    197.67 o 
   5 -14   6     9911.32     9681.91    317.40 o 
   6 -14   6       73.93      153.24     67.66 o 
   7 -14   6     3142.21     3078.41    285.85 o 
   8 -14   6      852.91      939.98    136.79 o 
   9 -14   6      356.21      415.63    129.77 o 
  10 -14   6      174.58      159.59    147.31 o 
  -9 -13   6      198.83       64.22    113.86 o 
  -8 -13   6     2588.78     2890.77    197.29 o 
  -7 -13   6      261.51      350.33     78.07 o 
  -6 -13   6     1518.68     1595.37     73.18 o 
  -5 -13   6     4355.49     4458.75    108.98 o 
  -4 -13   6      951.16      988.19     59.87 o 
  -3 -13   6     2596.46     2620.24     66.73 o 
  -2 -13   6      531.18      509.56     32.23 o 
  -1 -13   6     1429.54     1431.56     66.01 o 
   0 -13   6     2475.42     2524.04     58.64 o 
   1 -13   6     1113.21     1059.52     39.34 o 
   2 -13   6    12449.13    12679.15    261.96 o 
   3 -13   6      120.26      126.92     34.99 o 
   4 -13   6      909.69      880.33     54.92 o 
   5 -13   6      548.75      580.47     52.67 o 
   6 -13   6     2339.75     2415.11    118.19 o 
   7 -13   6     5552.27     5302.95    187.14 o 
   8 -13   6     4627.57     4454.39    249.02 o 
   9 -13   6      124.70       64.89    122.76 o 
  10 -13   6     8493.71     9320.89    445.44 o 
  11 -13   6      341.69      289.36    161.34 o 
  -9 -12   6      923.14      879.95    119.81 o 
  -8 -12   6      684.01      709.87     84.23 o 
  -7 -12   6     2372.39     2360.59    133.54 o 
  -6 -12   6      156.64      163.28     52.36 o 
  -5 -12   6      526.56      532.82     43.30 o 
  -4 -12   6       18.86       43.00     36.08 o 
  -3 -12   6     4593.13     4561.92     90.48 o 
  -2 -12   6     1560.64     1449.97     35.98 o 
  -1 -12   6     2554.64     2542.11     56.76 o 
   0 -12   6      410.85      415.64     25.96 o 
   1 -12   6    17242.14    17140.45    364.95 o 
   2 -12   6    11888.49    11417.63    277.42 o 
   3 -12   6      765.12      736.76     38.25 o 
   4 -12   6      756.35      682.59     47.24 o 
   5 -12   6      236.84      259.22     45.96 o 
   6 -12   6      584.00      516.96     87.54 o 
   7 -12   6     4965.43     5043.42    179.18 o 
   8 -12   6     1164.70     1204.04    138.54 o 
   9 -12   6     2109.11     2300.85    182.38 o 
  10 -12   6       14.68       66.64    143.80 o 
  11 -12   6        0.86      -43.84    147.31 o 
 -10 -11   6      408.02      624.05    123.59 o 
  -9 -11   6      898.01      924.20    178.88 o 
  -8 -11   6     1865.43     1844.41     95.59 o 
  -7 -11   6      299.31      271.35     56.01 o 
  -6 -11   6      778.41      901.64     66.25 o 
  -5 -11   6        5.35       37.71     37.88 o 
  -4 -11   6       79.50      103.13     32.50 o 
  -3 -11   6     8022.69     7808.33    121.18 o 
  -2 -11   6       14.70       47.10     16.51 o 
  -1 -11   6    36681.10    35600.46    641.87 o 
   0 -11   6       16.67        0.00     22.61 o 
   1 -11   6     2075.50     2150.30     61.07 o 
   2 -11   6      115.37      115.35     26.97 o 
   3 -11   6     5082.91     4655.40     94.01 o 
   4 -11   6     3566.95     3532.98    101.71 o 
   5 -11   6     3958.14     3747.60    166.98 o 
   6 -11   6     1728.56     1668.44     72.45 o 
   7 -11   6     1955.67     2200.96    116.79 o 
   8 -11   6       15.51       44.72     71.92 o 
   9 -11   6      462.45      378.80    129.77 o 
  10 -11   6      149.92      128.02    131.53 o 
  11 -11   6       35.64       26.31    145.56 o 
 -10 -10   6     3922.86     4014.19    197.16 o 
  -9 -10   6      273.89      320.35    144.68 o 
  -8 -10   6     7139.03     7188.70    199.06 o 
  -7 -10   6     8289.20     8041.90    185.64 o 
  -6 -10   6      837.75      844.54     46.27 o 
  -5 -10   6     1255.00     1298.14     47.66 o 
  -4 -10   6     4487.31     4333.58     92.78 o 
  -3 -10   6     1296.77     1343.89     41.05 o 
  -2 -10   6     1510.76     1511.29     48.10 o 
  -1 -10   6     4436.00     4577.44     96.86 o 
   0 -10   6     4041.91     3826.04    108.49 o 
   1 -10   6    20832.36    19812.74    397.51 o 
   2 -10   6    17095.18    15223.91    427.72 o 
   3 -10   6       55.74       69.69     33.45 o 
   4 -10   6     3963.16     3889.09     92.14 o 
   5 -10   6       32.25        9.50     31.40 o 
   6 -10   6    12594.11    12390.51    262.36 o 
   7 -10   6     1304.94     1307.45     57.16 o 
   8 -10   6     5406.88     5449.32    191.97 o 
   9 -10   6      494.14      405.10    122.76 o 
  10 -10   6      610.44      692.71    150.82 o 
  11 -10   6     1374.68     1288.97    173.62 o 
  12 -10   6       99.18      149.06    178.88 o 
 -11  -9   6     3174.77     3289.94    172.35 o 
 -10  -9   6     2600.46     2433.76    142.46 o 
  -9  -9   6      156.07      161.29     71.14 o 
  -8  -9   6     4198.07     4055.94    133.56 o 
  -7  -9   6    12110.41    11665.39    251.11 o 
  -6  -9   6        2.20       13.39     41.63 o 
  -5  -9   6    15278.28    15127.28    276.33 o 
  -4  -9   6     1460.30     1477.87     39.07 o 
  -3  -9   6    10173.99     9824.22    148.24 o 
  -2  -9   6     1588.15     1459.24     33.78 o 
  -1  -9   6    30592.64    30499.49    547.04 o 
   0  -9   6     3157.84     2970.53     78.76 o 
   1  -9   6     2512.56     2449.39     46.90 o 
   2  -9   6      903.22      927.94     42.77 o 
   3  -9   6      270.20      255.36     24.50 o 
   4  -9   6     4095.87     3880.51    123.52 o 
   5  -9   6      674.03      662.86     37.69 o 
   6  -9   6       46.64       51.42     24.85 o 
   7  -9   6     1769.71     1755.18     52.53 o 
   8  -9   6     1418.90     1538.30     59.66 o 
   9  -9   6     1530.11     1553.77    149.06 o 
  10  -9   6     1915.08     1841.38    171.86 o 
  11  -9   6      788.85      782.15    173.62 o 
  12  -9   6       41.11      164.85    180.63 o 
 -11  -8   6       53.88        3.71    112.76 o 
 -10  -8   6        0.86       -9.94    102.16 o 
  -9  -8   6       59.64       94.79     66.88 o 
  -8  -8   6     4258.38     4186.74    116.52 o 
  -7  -8   6       11.72       58.53     43.50 o 
  -6  -8   6    13478.61    13188.23    219.56 o 
  -5  -8   6     6848.31     6727.50    130.92 o 
  -4  -8   6     2016.58     1841.33     43.61 o 
  -3  -8   6      922.30     1032.44     44.57 o 
  -2  -8   6    24276.11    24276.04    393.54 o 
  -1  -8   6       26.94      147.30     18.82 o 
   0  -8   6     1109.20     1044.23     48.34 o 
   1  -8   6    15215.67    14768.19    236.20 o 
   2  -8   6    25869.43    24933.29    450.27 o 
   3  -8   6     3272.06     3635.64     85.05 o 
   4  -8   6     2065.16     1725.63     52.50 o 
   5  -8   6     7784.80     7576.06    172.18 o 
   6  -8   6       90.78      128.91     26.09 o 
   7  -8   6      206.99      213.81     40.55 o 
   8  -8   6     2933.80     3201.30    112.22 o 
   9  -8   6     2022.86     2180.47    123.34 o 
  10  -8   6      315.53      477.01    147.31 o 
  11  -8   6        4.21       63.13    145.56 o 
  12  -8   6      339.46      380.55    185.89 o 
 -11  -7   6       50.10       43.54    106.02 o 
 -10  -7   6      238.13      191.57     97.34 o 
  -9  -7   6      452.39      456.90     99.43 o 
  -8  -7   6     1373.58     1379.95     60.74 o 
  -7  -7   6       11.54      -21.82     36.53 o 
  -6  -7   6     1043.07     1049.70     52.68 o 
  -5  -7   6     2497.69     2499.12     55.12 o 
  -4  -7   6      963.88     1016.09     37.75 o 
  -3  -7   6     8983.02     8778.22    178.25 o 
  -2  -7   6       79.58      238.58     22.28 o 
  -1  -7   6      596.33      647.66     35.44 o 
   0  -7   6     7346.30     7956.80    190.01 o 
   1  -7   6     1027.00      851.30     27.36 o 
   2  -7   6      444.39      500.26     17.41 o 
   3  -7   6    15581.35    15908.31    323.90 o 
   4  -7   6     3947.17     3651.49     90.53 o 
   5  -7   6     1057.01      986.57     32.28 o 
   6  -7   6     7080.45     6990.40    154.59 o 
   7  -7   6     4029.34     3869.93    100.63 o 
   8  -7   6        9.83       33.65     51.35 o 
   9  -7   6      379.41      416.09     76.90 o 
  10  -7   6     2808.70     2997.67    177.12 o 
  11  -7   6      499.64      601.52    166.60 o 
  12  -7   6        8.02      -31.57    178.88 o 
 -12  -6   6       61.86       29.96    114.46 o 
 -11  -6   6     1392.27     1571.12    124.40 o 
 -10  -6   6      336.87      318.34    125.39 o 
  -9  -6   6     3490.77     3486.68    146.25 o 
  -8  -6   6      561.82      486.36     48.77 o 
  -7  -6   6     2888.86     2679.63     69.33 o 
  -6  -6   6       55.39      174.81     36.04 o 
  -5  -6   6     8532.19     8473.25    131.56 o 
  -4  -6   6      492.70      522.79     23.79 o 
  -3  -6   6     9010.81     9609.95    145.73 o 
  -2  -6   6    19527.85    20060.22    365.44 o 
  -1  -6   6      124.71      217.34     13.65 o 
   0  -6   6     5201.52     5572.30    133.95 o 
   1  -6   6     2027.71     1893.49     44.59 o 
   2  -6   6      165.30      379.05     17.33 o 
   3  -6   6    14876.27    15501.31    334.57 o 
   4  -6   6     1679.38     1643.24     33.26 o 
   5  -6   6    11894.68    11802.04    246.15 o 
   6  -6   6     1387.49     1382.11     50.87 o 
   7  -6   6     2113.00     2164.86     71.06 o 
   8  -6   6     1006.48      874.93     62.66 o 
   9  -6   6      239.35      238.39     79.63 o 
  10  -6   6      572.13      490.63     88.14 o 
  11  -6   6     9335.28    10195.71    355.12 o 
  12  -6   6      396.28      115.74    168.35 o 
 -12  -5   6      166.19      208.87    109.04 o 
 -11  -5   6      631.67      722.85    105.05 o 
 -10  -5   6     2745.12     2813.53    147.00 o 
  -9  -5   6      384.97      450.72     60.05 o 
  -8  -5   6      758.99      741.87     47.55 o 
  -7  -5   6     1274.94     1303.94     42.45 o 
  -6  -5   6      317.55      414.65     54.22 o 
  -5  -5   6     3324.79     3093.05     55.23 o 
  -4  -5   6     6426.72     6525.28    109.67 o 
  -3  -5   6    43173.13    42293.06    624.42 o 
  -2  -5   6      866.02      719.32     27.89 o 
  -1  -5   6    29939.12    28747.12    775.11 o 
   0  -5   6      629.07      662.90     52.61 o 
   1  -5   6      552.91      556.90     20.03 o 
   2  -5   6    13846.49    14258.81    256.77 o 
   3  -5   6     9026.43     9126.73    167.18 o 
   4  -5   6    23463.55    24230.96    435.85 o 
   5  -5   6     3150.99     2902.87     73.39 o 
   6  -5   6     8979.73     8480.45    183.32 o 
   7  -5   6    15316.13    15159.72    317.74 o 
   8  -5   6    12313.32    11766.44    291.58 o 
   9  -5   6      283.84      218.63     77.16 o 
  10  -5   6     1677.19     1483.80    110.86 o 
  11  -5   6      300.35      335.02    101.12 o 
  12  -5   6     2027.24     1955.37    210.44 o 
 -12  -4   6      663.22      591.98    115.74 o 
 -11  -4   6      378.85      322.10    100.08 o 
 -10  -4   6     8425.30     8327.67    273.21 o 
  -9  -4   6        9.28      130.96     72.88 o 
  -8  -4   6      514.41      492.85     43.86 o 
  -7  -4   6    12420.07    12209.75    187.09 o 
  -6  -4   6     4942.31     5101.90     83.61 o 
  -5  -4   6     4165.05     4194.01     64.07 o 
  -4  -4   6     4693.42     5007.36     73.00 o 
  -3  -4   6      253.39      208.14     14.86 o 
  -2  -4   6       40.89       66.10     13.91 o 
  -1  -4   6    48617.89    49216.27   1066.25 o 
   0  -4   6     1510.55     1587.09     85.93 o 
   1  -4   6    21899.08    21475.01    388.63 o 
   2  -4   6       10.41       48.51     11.04 o 
   3  -4   6      167.20      184.89     12.83 o 
   4  -4   6    26969.98    26689.44    478.63 o 
   5  -4   6     1851.62     1912.31     57.14 o 
   6  -4   6     1095.14      929.80     42.14 o 
   7  -4   6     1355.64     1405.78     55.38 o 
   8  -4   6       36.49       32.24     64.16 o 
   9  -4   6     6600.00     5997.62    217.41 o 
  10  -4   6      533.17      567.81     96.35 o 
  11  -4   6     2222.89     2126.70    163.09 o 
  12  -4   6      640.13      460.81    118.35 o 
 -12  -3   6       34.27       76.19    123.64 o 
 -11  -3   6      148.13      138.83     90.42 o 
 -10  -3   6     9443.15     9566.81    304.01 o 
  -9  -3   6       21.82       32.67     52.34 o 
  -8  -3   6     8750.53     8666.28    190.50 o 
  -7  -3   6       10.02       49.51     22.47 o 
  -6  -3   6     6308.02     6117.63     97.79 o 
  -5  -3   6      746.86      736.69     20.94 o 
  -4  -3   6     1841.24     1926.92     33.90 o 
  -3  -3   6     4907.80     5249.41     74.12 o 
  -2  -3   6    11588.27    11811.73    153.26 o 
  -1  -3   6     1293.22     1276.88     32.42 o 
   0  -3   6     1445.43     1485.29     29.90 o 
   1  -3   6    14423.81    15186.92    224.58 o 
   2  -3   6      907.22     1393.55     25.52 o 
   3  -3   6     4345.19     3929.36     70.68 o 
   4  -3   6        0.95       32.31     18.68 o 
   5  -3   6     7751.57     7917.37    137.45 o 
   6  -3   6     4692.18     4469.17     95.82 o 
   7  -3   6     1431.57     1323.14     46.67 o 
   8  -3   6     1758.18     1791.24     99.68 o 
   9  -3   6     1416.93     1215.14     92.88 o 
  10  -3   6      321.63      325.94     94.13 o 
  11  -3   6     1035.05     1001.39    111.07 o 
  12  -3   6      238.52      218.01    187.65 o 
 -12  -2   6     1992.49     2177.64    147.31 o 
 -11  -2   6        3.00       28.49     85.12 o 
 -10  -2   6     7635.17     7878.45    326.19 o 
  -9  -2   6     4580.50     4608.02    203.53 o 
  -8  -2   6      125.39      115.79     38.77 o 
  -7  -2   6      408.26      484.50     25.46 o 
  -6  -2   6     6160.00     5871.74     94.52 o 
  -5  -2   6     5397.00     5781.81     85.21 o 
  -4  -2   6    25889.00    25418.33    349.85 o 
  -3  -2   6      944.45      986.79     53.26 o 
  -2  -2   6    38125.59    37569.73    459.55 o 
  -1  -2   6      788.18      783.88     13.75 o 
   0  -2   6     8458.44     8610.34    121.53 o 
   1  -2   6      536.25      587.14     12.83 o 
   2  -2   6       12.30       68.65      8.94 o 
   3  -2   6     2932.67     2945.41     68.16 o 
   4  -2   6     5926.69     6296.06    110.36 o 
   5  -2   6     5716.93     5571.24    102.78 o 
   6  -2   6     7890.26     7956.77    140.78 o 
   7  -2   6     2380.31     2225.98     73.55 o 
   8  -2   6     5335.07     4826.82    182.91 o 
   9  -2   6     6588.53     6073.98    220.04 o 
  10  -2   6      194.89      216.99     95.09 o 
  11  -2   6        6.43        6.33    100.28 o 
  12  -2   6       39.51      163.90    111.20 o 
 -12  -1   6        7.05       14.03    157.83 o 
 -11  -1   6     2466.05     2555.44    177.12 o 
 -10  -1   6      173.96      218.62     77.51 o 
  -9  -1   6     2344.59     2128.39     92.36 o 
  -8  -1   6     1140.25     1051.56     40.30 o 
  -7  -1   6    16654.14    16575.68    273.25 o 
  -6  -1   6       68.37      141.76     20.52 o 
  -5  -1   6     6994.31     7080.57    110.36 o 
  -4  -1   6       39.96       56.70     12.50 o 
  -3  -1   6     3629.14     3697.20     49.06 o 
  -2  -1   6     5297.52     5214.25     61.10 o 
  -1  -1   6    12636.80    13595.17    148.25 o 
   0  -1   6     2359.94     2590.28     32.05 o 
   1  -1   6     2044.44     2043.58     28.76 o 
   2  -1   6      513.81      554.76     22.80 o 
   3  -1   6    12182.77    12532.37    239.97 o 
   4  -1   6     2549.50     2689.57     58.33 o 
   5  -1   6    17243.74    17112.51    286.07 o 
   6  -1   6    22484.82    21904.07    365.93 o 
   7  -1   6     4445.88     4111.37    122.75 o 
   8  -1   6        2.60      -25.93     69.66 o 
   9  -1   6       38.45       36.19     80.83 o 
  10  -1   6      587.09      641.42    151.69 o 
  11  -1   6      224.67      333.51    105.76 o 
  12  -1   6     1396.12     1210.45    131.54 o 
 -12   0   6       12.64      -91.19    156.08 o 
 -11   0   6     1149.80      873.34    147.31 o 
 -10   0   6     3714.67     3955.23    133.44 o 
  -9   0   6     3949.00     4006.62    139.16 o 
  -8   0   6     6719.39     6504.37    134.34 o 
  -7   0   6      745.35      759.10     31.60 o 
  -6   0   6     1917.80     1876.34     42.28 o 
  -5   0   6    10768.67    11066.65    156.43 o 
  -4   0   6    19620.59    20640.87    255.04 o 
  -3   0   6     9583.77     9554.82    114.59 o 
  -2   0   6    11501.00    11282.18    128.96 o 
  -1   0   6     1681.20     1509.17     21.70 o 
   0   0   6    22597.06    22311.36    239.21 o 
   1   0   6     1151.96     1212.07     24.76 o 
   2   0   6      334.90      416.28     15.50 o 
   3   0   6    37821.16    36805.94    525.55 o 
   4   0   6      115.17       74.64     18.34 o 
   5   0   6     4350.82     4420.65     80.50 o 
   6   0   6     1307.32     1265.90     62.45 o 
   7   0   6     2372.29     2285.92    113.86 o 
   8   0   6      344.20      444.70     58.93 o 
   9   0   6     1889.54     1909.78     86.51 o 
  10   0   6      653.71      785.64     75.43 o 
  11   0   6     8578.10     8303.78    397.21 o 
  12   0   6      287.68      196.19    122.51 o 
 -12   1   6      183.48      164.85    147.31 o 
 -11   1   6       35.95        1.75    142.05 o 
 -10   1   6     4501.08     4458.92    183.08 o 
  -9   1   6       39.43       24.62     51.56 o 
  -8   1   6     1101.05     1140.85     42.35 o 
  -7   1   6    10172.98    10263.40    174.10 o 
  -6   1   6     1096.11     1191.57     31.93 o 
  -5   1   6     2721.54     2632.15     45.61 o 
  -4   1   6     3957.51     3666.63     48.69 o 
  -3   1   6     4089.78     4072.28     52.18 o 
  -1   1   6    26844.61    28039.66    312.88 o 
   0   1   6     3454.79     3611.12     42.32 o 
   1   1   6    27443.47    29076.01    326.29 o 
   2   1   6     6828.16     7536.73    102.97 o 
   3   1   6    28740.06    28253.94    399.56 o 
   4   1   6     6011.01     6166.22    104.15 o 
   5   1   6     4274.90     4235.30     85.19 o 
   6   1   6     8369.22     8242.03    221.25 o 
   7   1   6        0.94       40.32     59.04 o 
   8   1   6     3205.99     2975.63    106.63 o 
   9   1   6     5403.37     5411.35    157.70 o 
  10   1   6     1559.67     1377.66    218.34 o 
  11   1   6       46.84       81.83    194.66 o 
 -12   2   6       69.91      117.50    150.82 o 
 -11   2   6       33.57      -22.80    131.53 o 
 -10   2   6      689.01      707.64    149.94 o 
  -9   2   6      373.05      390.63     76.14 o 
  -8   2   6     1227.36     1352.01     71.61 o 
  -7   2   6     2449.91     2359.44     75.94 o 
  -6   2   6     1910.08     1860.36     51.37 o 
  -5   2   6     1888.26     1960.68     41.87 o 
  -4   2   6       98.20      154.37     13.18 o 
  -3   2   6     4761.82     4974.95     66.26 o 
  -2   2   6     5700.71     6099.30     75.70 o 
  -1   2   6     8491.72     8489.05     97.54 o 
   0   2   6    32778.18    31381.59    336.54 o 
   1   2   6     3317.92     3016.69     38.44 o 
   2   2   6      532.93      539.45     16.71 o 
   3   2   6     1237.51     1264.34     28.25 o 
   4   2   6     1392.00     1398.96     42.87 o 
   5   2   6     8711.69     8743.12    154.37 o 
   6   2   6      552.54      494.30     50.70 o 
   7   2   6     2265.18     2153.83     88.72 o 
   8   2   6      579.65      825.72    135.03 o 
   9   2   6       15.97       98.47     74.34 o 
  10   2   6     1180.70     1124.82    155.20 o 
  11   2   6       27.03      -52.79    109.32 o 
 -12   3   6       51.12       87.68    149.06 o 
 -11   3   6     1517.02     1424.83    113.58 o 
 -10   3   6     6591.73     6526.60    229.25 o 
  -9   3   6     7614.05     7312.26    247.78 o 
  -8   3   6      724.02      795.74     75.52 o 
  -7   3   6     2581.96     2737.83     77.36 o 
  -6   3   6     2757.40     2711.98     65.65 o 
  -5   3   6     4728.69     4739.45     75.40 o 
  -4   3   6    13664.91    13824.73    174.25 o 
  -3   3   6    24350.53    24999.94    310.18 o 
  -2   3   6     4933.04     5010.74     62.83 o 
  -1   3   6      148.22      276.87     11.85 o 
   0   3   6     6062.62     6514.99     74.51 o 
   1   3   6      781.03      942.77     28.37 o 
   2   3   6    12853.63    12374.88    147.96 o 
   3   3   6    22864.51    22555.11    298.95 o 
   4   3   6      414.82      453.92     26.49 o 
   5   3   6    16375.73    16243.21    253.32 o 
   6   3   6     3790.37     3892.41    121.31 o 
   7   3   6     5834.87     6103.23    171.30 o 
   8   3   6       64.65      100.58     58.47 o 
   9   3   6     1617.95     1671.51    110.83 o 
  10   3   6       93.99      158.92    106.06 o 
  11   3   6     3655.49     3686.34    209.57 o 
 -12   4   6     7191.80     6981.46    373.54 o 
 -11   4   6      691.86      798.91    101.66 o 
 -10   4   6    10060.84    10493.69    341.01 o 
  -9   4   6     3006.63     3543.95    157.12 o 
  -8   4   6       55.03        2.66     66.26 o 
  -7   4   6     1327.02     1539.18     71.52 o 
  -6   4   6     3821.14     3885.24    134.94 o 
  -5   4   6      336.73      262.62     26.74 o 
  -4   4   6    40185.21    39512.10    488.41 o 
  -3   4   6      158.30      230.61     14.42 o 
  -2   4   6    55113.95    54256.37    602.77 o 
  -1   4   6    17153.79    17394.67    188.56 o 
   0   4   6    17415.40    17920.50    201.75 o 
   1   4   6      451.67      376.10     15.91 o 
   2   4   6     1617.53     1748.61     36.39 o 
   3   4   6      576.15      558.05     23.11 o 
   4   4   6     9902.41    10010.29    148.45 o 
   5   4   6    22421.74    23277.09    462.54 o 
   6   4   6     2538.26     2597.48     79.53 o 
   7   4   6      733.08      839.86     64.27 o 
   8   4   6     5363.72     4944.01    150.15 o 
   9   4   6       31.16      -33.32    145.56 o 
  10   4   6      351.52      335.89    107.03 o 
 -12   5   6      172.69      263.05    166.60 o 
 -11   5   6     1181.17     1207.25    112.66 o 
 -10   5   6     1563.75     1779.27    116.59 o 
  -9   5   6     1612.92     1620.95    104.65 o 
  -8   5   6      964.02      888.43     80.88 o 
  -7   5   6     8138.01     8433.83    274.45 o 
  -6   5   6     3237.74     3388.55     90.52 o 
  -5   5   6    12645.95    12388.93    213.21 o 
  -4   5   6     1707.52     1551.17     32.13 o 
  -3   5   6     1944.29     1828.59     32.63 o 
  -2   5   6     2557.12     2511.34     38.39 o 
  -1   5   6      389.35      446.86     16.03 o 
   0   5   6      959.96      989.78     22.91 o 
   1   5   6     9215.52     9717.53    125.09 o 
   2   5   6     3502.45     3652.73     62.76 o 
   3   5   6     1245.53     1189.03     32.64 o 
   4   5   6     3918.04     4013.51     96.87 o 
   5   5   6    17637.80    17746.15    356.89 o 
   6   5   6     2268.52     2251.71     90.76 o 
   7   5   6     4339.51     4410.09    138.16 o 
   8   5   6      557.88      699.40    102.72 o 
   9   5   6      396.18      409.87    142.05 o 
  10   5   6       76.56      238.90    113.26 o 
 -12   6   6       69.97       17.54    161.34 o 
 -11   6   6      463.53      564.75    105.76 o 
 -10   6   6     1825.63     1894.52    116.94 o 
  -9   6   6     1268.81     1464.99    140.30 o 
  -8   6   6     5008.87     5147.86    189.03 o 
  -7   6   6      587.86      553.26     75.02 o 
  -6   6   6        8.88      -18.74     58.89 o 
  -5   6   6     7686.19     7271.17    128.79 o 
  -4   6   6      292.70      241.72     27.45 o 
  -3   6   6     1723.35     1718.93     37.60 o 
  -2   6   6    26063.45    26230.99    323.58 o 
  -1   6   6     3569.14     3601.83     62.37 o 
   0   6   6     2317.83     2137.23     38.36 o 
   1   6   6     3041.06     3037.42     51.78 o 
   2   6   6       56.67       59.18     19.63 o 
   3   6   6     6265.04     6308.53    123.31 o 
   4   6   6      185.62      264.47     34.49 o 
   5   6   6      111.10      129.41     52.43 o 
   6   6   6      141.80      249.39     58.19 o 
   7   6   6     5310.67     5625.44    163.81 o 
   8   6   6        0.06       92.57     96.07 o 
   9   6   6      514.61      600.70    160.46 o 
  10   6   6      254.27      394.58    173.62 o 
 -12   7   6     1146.00     1104.83    185.89 o 
 -11   7   6       63.84       86.81    100.44 o 
 -10   7   6     2635.98     2839.69    156.23 o 
  -9   7   6      332.43      281.05     90.42 o 
  -8   7   6      227.31      369.23     80.65 o 
  -7   7   6      807.18      917.65     98.07 o 
  -6   7   6       80.98      266.04     70.15 o 
  -5   7   6     6475.07     6903.77    231.25 o 
  -4   7   6       60.71       79.67     31.85 o 
  -3   7   6    17264.96    17765.39    250.10 o 
  -2   7   6      463.43      493.09     33.36 o 
  -1   7   6     4935.27     4897.22     69.13 o 
   0   7   6      879.44      881.47     24.65 o 
   1   7   6    12149.49    11978.08    162.86 o 
   2   7   6      619.40      590.28     37.64 o 
   3   7   6      342.57      309.86     35.59 o 
   4   7   6      188.69      189.08     51.73 o 
   5   7   6     1547.99     1592.48     84.30 o 
   6   7   6       23.86       75.62     60.00 o 
   7   7   6       48.73      163.98     91.14 o 
   8   7   6     2287.97     2536.19    328.82 o 
   9   7   6     2287.98     2364.92    341.97 o 
 -11   8   6     1348.15     1444.40    123.99 o 
 -10   8   6       52.05        3.41     90.99 o 
  -9   8   6      676.56      627.58     92.33 o 
  -8   8   6     4155.06     3840.04    128.01 o 
  -7   8   6      390.94      395.24     53.59 o 
  -6   8   6      124.04      132.36     48.26 o 
  -5   8   6       83.18       95.32     46.33 o 
  -4   8   6     2163.32     2289.18     83.61 o 
  -3   8   6        4.43       14.25     36.01 o 
  -2   8   6     7410.92     7558.51    140.51 o 
  -1   8   6     1906.52     1882.10     54.36 o 
   0   8   6    14695.89    14577.46    233.06 o 
   1   8   6      717.12      644.20     36.30 o 
   2   8   6      728.56      695.73     54.53 o 
   3   8   6     8140.84     8076.25    206.93 o 
   4   8   6     1467.42     1591.45     80.39 o 
   5   8   6       57.06      138.28     58.94 o 
   6   8   6      993.48     1102.40    113.42 o 
   7   8   6      859.34      979.96    114.30 o 
   8   8   6     1687.01     1732.46    164.85 o 
 -11   9   6      346.18      402.48     78.46 o 
 -10   9   6     1977.20     2161.98     96.39 o 
  -9   9   6        0.88       45.88     65.24 o 
  -8   9   6     2425.54     2674.55    126.52 o 
  -7   9   6       30.36       46.96     57.81 o 
  -6   9   6     6857.24     6480.99    171.59 o 
  -5   9   6     5650.90     5745.89    152.74 o 
  -4   9   6     3294.15     3396.15    109.14 o 
  -3   9   6      792.05      741.45     54.25 o 
  -2   9   6     5314.65     5273.18    105.93 o 
  -1   9   6       12.33       22.11     31.38 o 
   0   9   6     6046.50     5955.94    117.53 o 
   1   9   6      319.38      275.94     50.99 o 
   2   9   6     6727.52     6666.62    178.23 o 
   3   9   6     2764.53     2818.02    106.85 o 
   4   9   6     3068.45     3179.81    115.62 o 
   5   9   6     7497.07     7323.24    198.71 o 
   6   9   6      434.99      519.60    101.62 o 
   7   9   6       12.38      119.67    158.71 o 
   8   9   6       13.58      274.65    160.46 o 
 -10  10   6      162.20      131.66     72.77 o 
  -9  10   6     2075.90     2218.23     97.09 o 
  -8  10   6      865.18      924.61     89.60 o 
  -7  10   6      693.91      688.89     65.52 o 
  -6  10   6        7.63      -76.08     57.61 o 
  -5  10   6     2848.86     2667.71     98.84 o 
  -4  10   6     9921.20     9727.21    238.65 o 
  -3  10   6     1306.21     1279.11     65.51 o 
  -2  10   6      312.59      329.77     43.90 o 
  -1  10   6      615.00      727.64     39.99 o 
   0  10   6      784.60      774.28     52.69 o 
   1  10   6       45.53       28.40     53.27 o 
   2  10   6     2867.54     2704.61    103.98 o 
   3  10   6       23.07       38.41     58.73 o 
   4  10   6      153.29       96.12     61.74 o 
   5  10   6      587.18      853.76    102.57 o 
   6  10   6       50.42      -33.16     94.57 o 
   7  10   6     3204.95     3533.70    343.72 o 
 -10  11   6      728.67      763.81     83.34 o 
  -9  11   6      863.95      936.84     79.98 o 
  -8  11   6     2623.44     2711.65    138.37 o 
  -7  11   6       99.00      100.26     63.32 o 
  -6  11   6     1566.16     1658.23     79.75 o 
  -5  11   6      429.47      474.30     62.66 o 
  -4  11   6        2.55       47.13     56.54 o 
  -3  11   6      874.25      840.49     64.47 o 
  -2  11   6      373.33      340.70     57.85 o 
  -1  11   6      275.24      375.28     50.65 o 
   0  11   6        4.13       35.00     61.64 o 
   1  11   6     5505.95     5562.65    161.47 o 
   2  11   6     1909.50     1747.66     85.26 o 
   3  11   6      114.81       59.22     65.81 o 
   4  11   6      669.99      662.52     75.18 o 
   5  11   6      761.33      813.89    113.99 o 
   6  11   6      874.54      774.81    127.14 o 
  -9  12   6       66.17       13.59     74.38 o 
  -8  12   6      208.93      187.83     71.21 o 
  -7  12   6     2987.83     2828.52    114.32 o 
  -6  12   6     6539.54     6892.14    188.88 o 
  -5  12   6     1279.82     1140.02     75.86 o 
  -4  12   6     3202.59     3479.98    122.00 o 
  -3  12   6       98.17       95.34     60.52 o 
  -2  12   6      757.31      759.54     81.06 o 
  -1  12   6      137.07      121.80     52.92 o 
   0  12   6       82.61       54.43     64.97 o 
   1  12   6       21.97       78.22     64.82 o 
   2  12   6     1106.51     1156.79     80.79 o 
   3  12   6     3326.62     3433.96    129.47 o 
   4  12   6     2604.83     2806.48    356.88 o 
   5  12   6      132.54       -1.75    147.31 o 
  -8  13   6      289.05      349.90     78.49 o 
  -7  13   6        5.61      -75.12     80.95 o 
  -6  13   6      230.26      192.17     70.15 o 
  -5  13   6     1858.60     1617.52     88.23 o 
  -4  13   6     2271.72     2272.48    107.81 o 
  -3  13   6     9706.91     9719.38    246.36 o 
  -2  13   6       10.45       -8.17     67.82 o 
  -1  13   6      380.34      370.01    101.32 o 
   0  13   6       30.11       43.26     93.50 o 
   1  13   6      145.64      198.88     97.94 o 
   2  13   6      369.54      305.50    125.39 o 
   3  13   6        7.09      -25.88     98.11 o 
   4  13   6      601.90      638.35    159.59 o 
  -7  14   6        2.60     -114.36     76.24 o 
  -6  14   6      446.78      552.91     82.19 o 
  -5  14   6      204.70       68.03     73.53 o 
  -4  14   6     1343.42     1567.91     91.80 o 
  -3  14   6      163.44      126.95     72.58 o 
  -2  14   6      731.43      696.71     77.81 o 
  -1  14   6      878.09      734.93    110.94 o 
   0  14   6     2923.36     2840.86    153.05 o 
   1  14   6     1104.98     1045.38    115.11 o 
   2  14   6      739.74      969.79    156.08 o 
   3  14   6      185.89       70.15    143.80 o 
  -5  15   6       49.27      -50.31    117.11 o 
  -4  15   6      212.32      145.29     79.01 o 
  -3  15   6      472.07      455.54     80.41 o 
  -2  15   6      946.02      883.86    171.86 o 
  -1  15   6     2711.62     2681.40    208.69 o 
   0  15   6        1.58       47.35    150.82 o 
   1  15   6     2963.52     3049.68    240.26 o 
   0 -20   7       29.09       24.21     85.90 o 
   1 -20   7     3218.71     3478.42    163.63 o 
   2 -20   7      531.43      709.95    125.39 o 
   3 -20   7        5.12      113.11     88.04 o 
   4 -20   7        3.42      -42.09    129.77 o 
  -3 -19   7      344.36      262.87     86.93 o 
  -2 -19   7      892.53     1108.85    187.37 o 
  -1 -19   7      706.54      789.66     79.40 o 
   0 -19   7       31.50       72.07     78.58 o 
   1 -19   7       16.62      -36.83     68.74 o 
   2 -19   7      344.16      388.69     83.70 o 
   3 -19   7       23.89       99.08     86.80 o 
   4 -19   7      229.64      231.92     87.26 o 
   5 -19   7      436.51      303.39    129.77 o 
   6 -19   7       61.42       94.70    131.53 o 
  -4 -18   7     3121.00     3781.79    186.20 o 
  -3 -18   7      355.19      410.59     80.36 o 
  -2 -18   7     1365.15     1321.25     95.17 o 
  -1 -18   7     2282.85     2286.59     84.35 o 
   0 -18   7      207.20      222.41     69.01 o 
   1 -18   7     1051.62     1107.07     60.71 o 
   2 -18   7     1686.96     1631.26     93.66 o 
   3 -18   7      938.84      912.62     69.61 o 
   4 -18   7      726.89      766.53     87.81 o 
   5 -18   7        6.47      -54.06     82.97 o 
   6 -18   7      372.56      454.21    128.02 o 
   7 -18   7      925.86      973.30    149.06 o 
  -5 -17   7      372.19      448.75     85.02 o 
  -4 -17   7      983.31      985.27     85.76 o 
  -3 -17   7     1417.26     1539.13     87.76 o 
  -2 -17   7      111.00      165.25     53.50 o 
  -1 -17   7     4925.02     4972.60    150.38 o 
   0 -17   7     1265.45     1174.29     52.50 o 
   1 -17   7     2907.65     2819.58     81.09 o 
   2 -17   7      377.65      348.10     42.95 o 
   3 -17   7      647.65      731.48     53.57 o 
   4 -17   7      721.80      797.35     80.35 o 
   5 -17   7     3226.71     3025.43    141.30 o 
   6 -17   7     1329.27     1358.31     99.68 o 
   7 -17   7      992.25     1129.38    145.56 o 
   8 -17   7      127.24       52.61    133.28 o 
  -6 -16   7      144.95      192.17     85.50 o 
  -5 -16   7      718.40      785.05     84.35 o 
  -4 -16   7     1048.46     1089.05     66.94 o 
  -3 -16   7       22.41       42.50     54.41 o 
  -2 -16   7      167.96      155.14     60.41 o 
  -1 -16   7      254.44      173.84     37.04 o 
   0 -16   7      114.54      124.75     38.34 o 
   1 -16   7     1619.89     1540.31     60.27 o 
   2 -16   7      327.62      286.73     38.50 o 
   3 -16   7     6569.34     6694.73    171.62 o 
   4 -16   7      474.33      535.12     57.88 o 
   5 -16   7     1881.27     1745.03    214.83 o 
   6 -16   7       71.59      152.97     76.76 o 
   7 -16   7      762.66      857.56    131.53 o 
   8 -16   7     1831.84     1811.57    166.60 o 
   9 -16   7     1174.03     1322.29    157.83 o 
  -7 -15   7     4038.86     4421.98    166.49 o 
  -6 -15   7     2726.05     2619.62    212.78 o 
  -5 -15   7       51.62      123.17     56.92 o 
  -4 -15   7     6853.58     7063.18    168.43 o 
  -3 -15   7     2693.12     2582.21     93.55 o 
  -2 -15   7     1728.07     1830.04     55.03 o 
  -1 -15   7      527.23      581.05     40.50 o 
   0 -15   7     1103.94     1292.26     47.57 o 
   1 -15   7      355.23      429.32     36.37 o 
   2 -15   7     6786.81     6413.14    129.99 o 
   3 -15   7        5.22       26.84     39.57 o 
   4 -15   7     1207.17     1079.80     52.00 o 
   5 -15   7     4941.42     5019.71    391.95 o 
   6 -15   7      240.20      287.53     74.28 o 
   7 -15   7      189.25      158.65     77.16 o 
   8 -15   7       52.92      -85.93    124.51 o 
   9 -15   7     2346.27     2467.45    191.15 o 
  10 -15   7     1472.98     1245.12    170.11 o 
  -8 -14   7      104.35       89.44    114.53 o 
  -7 -14   7       48.73       58.86     78.34 o 
  -6 -14   7      217.54      263.87     60.07 o 
  -5 -14   7     5255.93     5308.58    173.08 o 
  -4 -14   7        1.18       19.61     36.47 o 
  -3 -14   7       25.15       60.44     42.49 o 
  -2 -14   7       24.14       15.57     31.09 o 
  -1 -14   7     6222.10     6039.62    178.52 o 
   0 -14   7    14447.94    14350.86    265.25 o 
   1 -14   7      818.52      834.12     37.89 o 
   2 -14   7     3829.91     3734.80    100.07 o 
   3 -14   7     1817.98     1841.24     65.44 o 
   4 -14   7        0.78      -10.51     42.78 o 
   5 -14   7      306.77      282.21     51.05 o 
   6 -14   7      315.10      364.96     71.79 o 
   7 -14   7        9.77      -39.39     73.59 o 
   8 -14   7      117.82        0.00    121.01 o 
   9 -14   7      656.99      762.86    147.31 o 
  10 -14   7      682.33      773.38    161.34 o 
  -9 -13   7     2310.40     2513.47    157.55 o 
  -8 -13   7      131.40       54.68     80.51 o 
  -7 -13   7     4229.67     4491.15    153.26 o 
  -6 -13   7     2357.52     2337.30    107.94 o 
  -5 -13   7     1009.17     1047.23     98.97 o 
  -4 -13   7      178.78      184.88     37.78 o 
  -3 -13   7     7695.15     7788.73    140.52 o 
  -2 -13   7      605.90      616.49     26.61 o 
  -1 -13   7     4571.44     4725.47    112.05 o 
   0 -13   7     1355.84     1446.50     41.48 o 
   1 -13   7      788.60      813.71     39.50 o 
   2 -13   7    22689.25    22020.02    443.45 o 
   3 -13   7     3998.78     3685.21     92.73 o 
   4 -13   7      900.42      934.48     54.62 o 
   5 -13   7      406.76      427.44     49.43 o 
   6 -13   7      364.90      396.10     52.50 o 
   7 -13   7     4318.65     4418.31    168.31 o 
   8 -13   7     1293.01     1216.53    222.72 o 
   9 -13   7     2514.58     2756.81    217.46 o 
  10 -13   7      246.04      322.68    136.79 o 
  11 -13   7      159.56       17.54    157.83 o 
  -9 -12   7      145.01      222.72    182.38 o 
  -8 -12   7     1324.28     1536.15     91.48 o 
  -7 -12   7     1382.05     1568.43     73.96 o 
  -6 -12   7     2796.59     3059.42    140.23 o 
  -5 -12   7     8200.57     8438.09    167.64 o 
  -4 -12   7    19593.65    18760.52    341.24 o 
  -3 -12   7      126.60      107.12     21.62 o 
  -2 -12   7      323.05      313.61     29.97 o 
  -1 -12   7      360.30      376.21     25.11 o 
   0 -12   7      189.34      172.87     25.77 o 
   1 -12   7      612.91      594.72     40.56 o 
   2 -12   7     5250.12     5086.82    148.84 o 
   3 -12   7     2693.70     2636.12     93.31 o 
   4 -12   7    12524.50    11913.68    402.38 o 
   5 -12   7    11630.24    11189.47    389.59 o 
   6 -12   7      685.18      764.71     55.66 o 
   7 -12   7       96.77       26.26     69.86 o 
   8 -12   7      235.92      366.48     82.29 o 
   9 -12   7      249.48      378.80    131.53 o 
  10 -12   7       84.21      -26.31    131.53 o 
  11 -12   7     4902.56     4543.83    284.10 o 
 -10 -11   7     1828.04     2075.22    142.59 o 
  -9 -11   7     1141.38     1171.90    135.03 o 
  -8 -11   7      827.35      991.12     81.03 o 
  -7 -11   7     1993.02     1923.92     75.43 o 
  -6 -11   7     5345.70     5529.68    121.60 o 
  -5 -11   7       67.57       98.03     37.15 o 
  -4 -11   7        1.29       44.77     27.97 o 
  -3 -11   7    10920.94    10504.07    159.58 o 
  -2 -11   7     7380.43     7365.59    123.16 o 
  -1 -11   7       42.91       47.60     23.79 o 
   0 -11   7      757.03      780.85     51.00 o 
   1 -11   7     1634.09     1796.20     55.94 o 
   2 -11   7     3514.14     3281.87     79.77 o 
   3 -11   7       90.09      105.70     28.78 o 
   4 -11   7      321.60      317.46     38.65 o 
   5 -11   7      601.18      564.15     47.16 o 
   6 -11   7      905.50      996.56     57.76 o 
   7 -11   7     5172.12     5028.00    179.35 o 
   8 -11   7     1200.28     1191.37     92.08 o 
   9 -11   7     3082.42     3260.12    231.49 o 
  10 -11   7      246.73      184.14    145.56 o 
  11 -11   7       26.64      235.00    154.33 o 
 -10 -10   7       61.58      -52.86    106.62 o 
  -9 -10   7      644.72      694.87     79.55 o 
  -8 -10   7     1561.33     1528.15     81.02 o 
  -7 -10   7      225.21      288.62     51.72 o 
  -6 -10   7      472.98      514.79     42.21 o 
  -5 -10   7     1251.94     1191.18     53.18 o 
  -4 -10   7      430.80      429.83     24.33 o 
  -3 -10   7      188.05      200.57     15.56 o 
  -2 -10   7      153.92      141.79     16.48 o 
  -1 -10   7      983.42      975.10     35.59 o 
   0 -10   7      353.13      368.77     21.24 o 
   1 -10   7     4044.61     3725.59     80.02 o 
   2 -10   7      619.22      649.39     29.99 o 
   3 -10   7     9203.47     9142.57    333.72 o 
   4 -10   7     8533.63     7926.12    220.98 o 
   5 -10   7     6348.48     6254.43    161.47 o 
   6 -10   7     4143.92     4293.00    123.45 o 
   7 -10   7     4014.95     3966.76    173.22 o 
   8 -10   7     5148.75     5245.50    186.25 o 
   9 -10   7       91.78       57.87    117.50 o 
  10 -10   7      140.26      213.95    143.80 o 
  11 -10   7      315.39      475.25    157.83 o 
 -11  -9   7     1262.10     1258.49    128.89 o 
 -10  -9   7      271.58      272.60    116.62 o 
  -9  -9   7     1307.60     1321.82     82.97 o 
  -8  -9   7     2465.85     2229.24     83.63 o 
  -7  -9   7     1712.71     1467.98     62.38 o 
  -6  -9   7     3567.49     3559.87     87.24 o 
  -5  -9   7     1556.62     1571.19     43.76 o 
  -4  -9   7      459.03      428.62     23.29 o 
  -3  -9   7     1143.13     1220.54     27.67 o 
  -2  -9   7    21598.90    22730.97    540.83 o 
  -1  -9   7     1652.57     1999.80     78.56 o 
   0  -9   7    14974.24    14460.29    295.40 o 
   1  -9   7    11807.96    11879.73    215.80 o 
   2  -9   7     1641.52     1603.30     46.72 o 
   3  -9   7     7054.29     7302.96    206.81 o 
   4  -9   7      505.78      508.27     30.41 o 
   5  -9   7    11143.37    11140.74    292.61 o 
   6  -9   7    18782.74    18389.09    379.78 o 
   7  -9   7     7800.73     7519.90    169.23 o 
   8  -9   7     1011.24      966.94     84.77 o 
   9  -9   7     4448.58     5119.04    289.36 o 
  10  -9   7      490.13      517.34    149.06 o 
  11  -9   7       15.15       61.38    163.09 o 
  12  -9   7     1605.32     2000.97    222.72 o 
 -11  -8   7        5.68      113.47    106.83 o 
 -10  -8   7        1.71       61.12     92.98 o 
  -9  -8   7      544.26      548.61     71.70 o 
  -8  -8   7       14.97       36.16     48.41 o 
  -7  -8   7     1300.24     1333.80     56.64 o 
  -6  -8   7      107.99      141.69     28.78 o 
  -5  -8   7    12319.86    11748.21    193.26 o 
  -4  -8   7     6584.57     6548.49    123.65 o 
  -3  -8   7     6702.40     6373.30    108.93 o 
  -2  -8   7    14748.36    15705.00    282.11 o 
  -1  -8   7     1481.94     1648.85     45.79 o 
   0  -8   7    12933.95    13788.33    324.57 o 
   1  -8   7      156.40      200.59     17.19 o 
   2  -8   7     1508.83     1448.46     35.80 o 
   3  -8   7    30656.96    29274.42    679.97 o 
   4  -8   7     3619.17     3755.01    112.39 o 
   5  -8   7     3776.23     3738.19     95.12 o 
   6  -8   7      303.18      322.90     25.78 o 
   7  -8   7     2263.79     2386.85     77.35 o 
   8  -8   7      788.52      936.54     66.16 o 
   9  -8   7    10121.88    10509.90    485.77 o 
  10  -8   7        9.96       70.15    131.53 o 
  11  -8   7     4679.68     4889.30    299.88 o 
  12  -8   7        4.86       26.31    178.88 o 
 -11  -7   7        0.51        4.38    105.40 o 
 -10  -7   7       22.26       16.88    116.62 o 
  -9  -7   7     1879.68     1774.15     83.94 o 
  -8  -7   7     3889.82     3637.45    105.34 o 
  -7  -7   7      527.23      531.11     42.94 o 
  -6  -7   7     7809.07     7670.71    187.82 o 
  -5  -7   7     2401.40     2397.55     52.31 o 
  -4  -7   7      155.13      194.86     27.45 o 
  -3  -7   7      837.24     1028.05     35.29 o 
  -2  -7   7     2789.17     2427.55     51.04 o 
  -1  -7   7        2.82       25.21     21.77 o 
   0  -7   7    71204.93    70853.68   1641.73 o 
   1  -7   7     2295.13     2406.59     55.73 o 
   2  -7   7    66165.75    64791.02    947.52 o 
   3  -7   7     1832.89     1714.29     67.84 o 
   4  -7   7     1374.48     1810.94     70.69 o 
   5  -7   7      739.21      726.58     27.26 o 
   6  -7   7     3963.43     4101.97    171.13 o 
   7  -7   7     1765.49     1689.86     65.53 o 
   8  -7   7     1907.30     1929.93     82.24 o 
   9  -7   7     1495.03     1587.64    101.59 o 
  10  -7   7     5129.34     5546.94    305.14 o 
  11  -7   7      708.70      817.22    175.37 o 
  12  -7   7     2362.50     2367.49    226.23 o 
 -11  -6   7       11.02      -66.34    104.14 o 
 -10  -6   7     1092.67      945.07     98.58 o 
  -9  -6   7     2600.06     2275.38     96.11 o 
  -8  -6   7     7963.51     7549.18    200.35 o 
  -7  -6   7     6760.00     6897.49    135.31 o 
  -6  -6   7        3.92       35.53     29.19 o 
  -5  -6   7      361.14      292.91     22.60 o 
  -4  -6   7     3228.80     3163.77     59.35 o 
  -3  -6   7    18353.40    18163.06    250.93 o 
  -2  -6   7      206.44      253.14     14.30 o 
  -1  -6   7        5.05       56.78     41.21 o 
   0  -6   7    23004.47    21491.54    843.53 o 
   1  -6   7    15375.64    15406.25    356.91 o 
   2  -6   7     1789.55     1514.45     35.72 o 
   3  -6   7     3016.98     2726.68     62.70 o 
   4  -6   7     3208.37     3352.24     70.84 o 
   5  -6   7     1271.23     1202.66     45.37 o 
   6  -6   7      853.33      798.51     42.69 o 
   7  -6   7      957.88     1020.32     92.39 o 
   8  -6   7     3186.59     3128.50    109.50 o 
   9  -6   7      438.22      396.66     79.64 o 
  10  -6   7     4942.02     4927.30    202.96 o 
  11  -6   7     1541.77     1427.51    189.40 o 
  12  -6   7       58.85       47.35    180.63 o 
 -12  -5   7      210.21      145.54    113.22 o 
 -11  -5   7     2197.66     2230.77    135.01 o 
 -10  -5   7     2045.64     2277.38    147.31 o 
  -9  -5   7      712.44      919.67     70.06 o 
  -8  -5   7     1043.56      987.23     63.59 o 
  -7  -5   7      386.65      448.31     35.16 o 
  -6  -5   7     2274.27     2169.70     68.21 o 
  -5  -5   7      361.04      434.50     20.89 o 
  -4  -5   7       35.31       56.67     14.80 o 
  -3  -5   7    15262.49    15103.82    208.91 o 
  -2  -5   7      503.99      662.25     18.93 o 
  -1  -5   7    14892.13    14662.33    401.50 o 
   0  -5   7     8333.10     8849.15    357.75 o 
   1  -5   7    12005.66    11895.90    216.87 o 
   2  -5   7      942.79     1084.97     23.55 o 
   3  -5   7    27116.64    27312.46    502.12 o 
   4  -5   7     1169.25     1252.16     39.71 o 
   5  -5   7     1751.42     1757.35     51.18 o 
   6  -5   7        3.45      -10.29     33.13 o 
   7  -5   7     5863.24     5919.05    138.30 o 
   8  -5   7       22.25      -18.36     51.49 o 
   9  -5   7     2486.53     2286.49    120.52 o 
  10  -5   7     1753.13     1768.61    176.25 o 
  11  -5   7      188.51      126.27    152.57 o 
  12  -5   7      997.73     1020.65    201.68 o 
 -12  -4   7     1987.93     2014.87    199.04 o 
 -11  -4   7       36.71      100.91     92.33 o 
 -10  -4   7     4707.56     4524.93    410.36 o 
  -9  -4   7      591.93      573.38     64.21 o 
  -8  -4   7     4995.18     4835.08    139.91 o 
  -7  -4   7     2267.78     2257.99     48.61 o 
  -6  -4   7    38716.29    37880.51    560.92 o 
  -5  -4   7      625.23      717.44     20.45 o 
  -4  -4   7     9500.52     9404.75    130.55 o 
  -3  -4   7    31468.85    31375.91    430.58 o 
  -2  -4   7     2491.41     2633.46     40.94 o 
  -1  -4   7       91.42      241.16     19.38 o 
   0  -4   7    22629.84    21621.09    429.04 o 
   1  -4   7     5666.95     5717.51     96.00 o 
   2  -4   7      418.47      316.08     17.75 o 
   3  -4   7     2364.62     1977.51     46.44 o 
   4  -4   7      902.19      884.75     30.66 o 
   5  -4   7     2605.34     2501.90     61.29 o 
   6  -4   7     2383.49     2303.45     67.95 o 
   7  -4   7    19557.07    18923.01    393.07 o 
   8  -4   7     9810.01     8936.23    288.86 o 
   9  -4   7      369.25      430.38     81.90 o 
  10  -4   7     4646.84     4454.45    192.32 o 
  11  -4   7      122.14      169.67    106.06 o 
  12  -4   7       12.12      119.25    170.11 o 
 -12  -3   7      195.96      294.07    110.36 o 
 -11  -3   7     1234.68     1434.69    212.20 o 
 -10  -3   7       74.42       76.49     77.86 o 
  -9  -3   7      307.80      280.02     56.29 o 
  -8  -3   7      251.90      227.17     51.08 o 
  -7  -3   7      262.51      352.46     33.24 o 
  -6  -3   7     1258.45     1348.41     35.37 o 
  -5  -3   7     3614.15     3472.79     55.61 o 
  -4  -3   7    14888.00    14341.53    186.35 o 
  -3  -3   7    15426.93    14752.89    202.06 o 
  -2  -3   7    10030.06    10411.35    123.45 o 
  -1  -3   7      308.58      329.66     11.25 o 
   0  -3   7    21477.29    21305.28    318.35 o 
   1  -3   7      246.19      313.84     11.07 o 
   2  -3   7      109.64      105.05     13.46 o 
   3  -3   7    26017.76    25115.66    450.44 o 
   4  -3   7    16585.34    16936.49    307.55 o 
   5  -3   7    10743.86     9922.13    186.60 o 
   6  -3   7     4587.24     4549.48     98.21 o 
   7  -3   7      916.78      901.35     47.86 o 
   8  -3   7      595.05      496.06     93.82 o 
   9  -3   7     6109.85     5930.92    216.26 o 
  10  -3   7     2999.59     2745.66    179.75 o 
  11  -3   7      406.36      470.64    105.34 o 
  12  -3   7     1181.49     1069.75    206.94 o 
 -12  -2   7       25.47      -14.03    163.09 o 
 -11  -2   7        0.08       35.05     88.02 o 
 -10  -2   7      199.13      224.84     79.11 o 
  -9  -2   7      653.41      821.47    113.11 o 
  -8  -2   7      219.32      258.00     40.60 o 
  -7  -2   7       29.53       41.50     25.11 o 
  -6  -2   7    15673.36    15866.89    238.95 o 
  -5  -2   7    14508.02    14541.91    203.16 o 
  -4  -2   7     7025.83     6962.65     93.53 o 
  -3  -2   7     5737.49     5478.91     74.28 o 
  -2  -2   7      484.28      430.30     13.03 o 
  -1  -2   7    14533.07    15307.12    180.32 o 
   0  -2   7      857.42      958.93     20.42 o 
   1  -2   7     2610.67     2947.76     54.07 o 
   2  -2   7      290.15      243.43     11.25 o 
   3  -2   7     2926.00     3516.27     72.93 o 
   4  -2   7     4410.94     4200.90     79.15 o 
   5  -2   7     1142.31     1212.75     58.31 o 
   6  -2   7     8731.17     8914.42    171.67 o 
   7  -2   7     1303.45     1268.20     65.55 o 
   8  -2   7       69.93       50.35     66.99 o 
   9  -2   7     3272.79     3165.18    156.30 o 
  10  -2   7     2739.69     2871.40    150.54 o 
  11  -2   7     4112.10     3774.25    238.50 o 
  12  -2   7       23.63       93.86    115.11 o 
 -12  -1   7       65.97       99.96    149.06 o 
 -11  -1   7     1721.85     2037.36    118.82 o 
 -10  -1   7      106.80       -7.40     76.69 o 
  -9  -1   7      231.12      318.99     67.83 o 
  -8  -1   7     9260.77     9291.95    176.31 o 
  -7  -1   7      966.88      924.45     33.30 o 
  -6  -1   7    10484.46    10132.37    156.28 o 
  -5  -1   7     2039.22     1812.89     36.54 o 
  -4  -1   7    20936.68    20302.47    263.10 o 
  -3  -1   7       13.85       88.61     12.46 o 
  -2  -1   7     6039.25     5740.48     73.76 o 
  -1  -1   7      148.12      242.91     10.10 o 
   0  -1   7    23248.40    23239.68    271.03 o 
   1  -1   7    15397.01    15768.56    197.35 o 
   2  -1   7    25718.86    25120.12    327.13 o 
   3  -1   7     1486.57     1573.66     39.17 o 
   4  -1   7     2605.60     2589.50     60.47 o 
   5  -1   7     9440.92     9462.40    179.82 o 
   6  -1   7     5681.46     5217.49    157.16 o 
   7  -1   7     3080.71     2810.09    136.98 o 
   8  -1   7     2815.78     2699.05    140.30 o 
   9  -1   7      447.09      435.26     90.17 o 
  10  -1   7       11.97      120.16     86.19 o 
  11  -1   7       96.97       30.33    100.24 o 
 -12   0   7      316.49      401.60    164.85 o 
 -11   0   7        4.11      -71.90    128.02 o 
 -10   0   7     3912.43     3618.46    156.50 o 
  -9   0   7      738.10      659.83     58.30 o 
  -8   0   7    29096.76    27977.70    500.91 o 
  -7   0   7     6239.14     6340.71    113.22 o 
  -6   0   7     2885.12     2917.44     61.35 o 
  -5   0   7     1704.96     1721.76     36.07 o 
  -4   0   7     1198.07     1220.66     26.41 o 
  -3   0   7     3033.84     2893.47     43.51 o 
  -2   0   7    66199.95    65798.02    807.28 o 
  -1   0   7      970.61     1015.73     18.68 o 
   0   0   7    19040.05    18320.21    197.61 o 
   1   0   7     9287.43     9627.15    116.17 o 
   2   0   7     2227.80     2519.38     37.71 o 
   3   0   7    15487.09    14985.26    215.32 o 
   4   0   7       47.14       42.79     19.84 o 
   5   0   7      294.42      333.51     32.99 o 
   6   0   7     6368.67     6351.82    117.40 o 
   7   0   7     3764.01     3551.49    113.52 o 
   8   0   7    17033.09    15918.59    522.96 o 
   9   0   7     1921.92     2017.74    127.13 o 
  10   0   7     4561.46     4676.04    163.02 o 
  11   0   7      521.77      576.98    113.26 o 
 -12   1   7      502.36      671.67    171.86 o 
 -11   1   7    11997.37    12177.67    557.68 o 
 -10   1   7       33.65       12.28    124.51 o 
  -9   1   7     8743.13     9081.37    232.35 o 
  -8   1   7      126.82      151.45     38.66 o 
  -7   1   7     2136.32     2005.78     57.61 o 
  -6   1   7     8868.00     8375.95    143.26 o 
  -5   1   7    10554.84    10451.81    148.88 o 
  -4   1   7     1948.20     1799.96     33.16 o 
  -3   1   7    25492.60    25446.04    330.80 o 
  -2   1   7     1617.60     1577.00     25.85 o 
  -1   1   7    17288.27    17384.31    195.48 o 
   0   1   7     9988.94     9239.22    106.31 o 
   1   1   7     8113.33     7788.33     95.73 o 
   2   1   7     3630.76     3890.16     53.01 o 
   3   1   7     4609.74     4575.81     68.96 o 
   4   1   7      190.48      275.51     32.48 o 
   5   1   7    13238.82    13233.93    246.17 o 
   6   1   7     5378.96     5235.19    124.95 o 
   7   1   7     3012.08     2962.68    163.97 o 
   8   1   7       81.60       46.82     55.99 o 
   9   1   7     1295.39     1168.41     77.17 o 
  10   1   7     1212.66     1277.47    223.60 o 
  11   1   7       96.83      108.61    109.84 o 
 -12   2   7     2413.33     2584.95    219.21 o 
 -11   2   7     1233.11     1194.27    164.85 o 
 -10   2   7      764.73      770.42     89.59 o 
  -9   2   7     4903.07     4883.92    179.49 o 
  -8   2   7    14036.15    13353.74    283.13 o 
  -7   2   7    10848.77    11130.33    236.08 o 
  -6   2   7    29268.92    28692.40    465.63 o 
  -5   2   7     4240.94     4147.49     66.13 o 
  -4   2   7     2251.70     2311.95     39.36 o 
  -3   2   7     3731.01     3815.18     53.66 o 
  -2   2   7     3386.20     3344.28     42.98 o 
  -1   2   7     1355.35     1625.15     30.10 o 
   0   2   7    10539.80    10742.34    118.15 o 
   1   2   7    22214.73    22055.43    249.10 o 
   2   2   7    26377.29    27217.95    307.17 o 
   3   2   7    15244.39    15215.47    205.58 o 
   4   2   7     4347.35     4275.17     67.80 o 
   5   2   7     9094.65     8904.09    192.41 o 
   6   2   7       33.85       32.97     47.74 o 
   7   2   7      142.84      102.07     52.48 o 
   8   2   7     6997.86     6823.26    224.80 o 
   9   2   7      483.34      605.74     96.89 o 
  10   2   7       41.68       13.14    101.35 o 
  11   2   7      235.15      249.50    117.55 o 
 -12   3   7      239.62      242.01    150.82 o 
 -11   3   7      493.10      682.19    147.31 o 
 -10   3   7       38.97      128.85     82.12 o 
  -9   3   7       49.20      -35.38     79.79 o 
  -8   3   7     2886.73     3399.83    141.88 o 
  -7   3   7      386.68      492.55     62.71 o 
  -6   3   7      636.18      536.17     47.24 o 
  -5   3   7     3052.75     3014.15     63.72 o 
  -4   3   7      612.35      504.68     20.06 o 
  -3   3   7      255.22      294.42     16.47 o 
  -2   3   7      155.91      193.66     13.36 o 
  -1   3   7      382.95      496.00     18.33 o 
   0   3   7      683.96      894.77     37.62 o 
   1   3   7     4524.93     4929.69     61.76 o 
   2   3   7    10884.13    11476.64    133.57 o 
   3   3   7     7592.41     7828.78    110.60 o 
   4   3   7       27.79       31.41     21.81 o 
   5   3   7     6704.86     6552.17    145.54 o 
   6   3   7       16.56        4.96     54.08 o 
   7   3   7     6134.51     6112.50    170.38 o 
   8   3   7      372.29      365.61     63.65 o 
   9   3   7     3960.10     3865.92    182.65 o 
  10   3   7       63.49      237.14    102.67 o 
 -12   4   7       39.24      -85.93    149.06 o 
 -11   4   7     1095.04     1339.82    173.62 o 
 -10   4   7     1073.47     1243.97     99.62 o 
  -9   4   7     1909.13     1829.38    131.53 o 
  -8   4   7        4.20       62.10     69.31 o 
  -7   4   7      169.02      247.58     49.97 o 
  -6   4   7     1588.44     1514.46     65.31 o 
  -5   4   7     1339.51     1289.01     43.24 o 
  -4   4   7     6748.78     6695.24     95.36 o 
  -3   4   7       97.42       62.83     16.34 o 
  -2   4   7     4654.11     4801.92     65.77 o 
  -1   4   7     6128.45     6596.41     78.83 o 
   0   4   7     3737.76     3823.23     50.13 o 
   1   4   7     9204.42     9672.87    118.58 o 
   2   4   7    12394.30    12035.64    152.96 o 
   3   4   7      252.52      243.02     22.99 o 
   4   4   7      187.70      225.88     32.42 o 
   5   4   7      125.98      154.11     38.40 o 
   6   4   7     3738.63     3879.17    101.01 o 
   7   4   7     1677.25     1754.95     81.41 o 
   8   4   7      423.65      488.69     66.32 o 
   9   4   7      595.39      859.31    166.60 o 
  10   4   7     3215.17     3388.45    181.59 o 
 -12   5   7      336.13      431.41    163.09 o 
 -11   5   7     1962.33     2165.81    192.91 o 
 -10   5   7       20.33       54.96     83.37 o 
  -9   5   7      431.92      519.95     82.64 o 
  -8   5   7     8664.69     8770.54    285.14 o 
  -7   5   7      159.67       81.05     65.16 o 
  -6   5   7      499.97      444.32     51.39 o 
  -5   5   7       62.64       86.86     34.95 o 
  -4   5   7     8477.59     8178.83    113.60 o 
  -3   5   7       56.36       75.89     18.11 o 
  -2   5   7    14011.48    14315.94    179.63 o 
  -1   5   7     4991.95     5218.98     68.33 o 
   0   5   7    14018.73    14574.83    174.39 o 
   1   5   7      224.39      248.12     21.45 o 
   2   5   7     4809.86     4492.30     69.22 o 
   3   5   7      508.38      587.65     32.78 o 
   4   5   7    15815.91    16555.14    333.42 o 
   5   5   7     1241.60     1373.70     56.16 o 
   6   5   7      857.31      935.74     66.72 o 
   7   5   7     1227.11     1420.75    120.64 o 
   8   5   7        4.30       34.83     95.10 o 
   9   5   7       18.07       30.90    103.81 o 
  10   5   7     1465.51     1649.72    135.25 o 
 -12   6   7      633.72      724.28    170.11 o 
 -11   6   7      173.91      169.56     99.62 o 
 -10   6   7     1831.44     1671.25    116.85 o 
  -9   6   7      509.14      595.09    113.99 o 
  -8   6   7     2081.41     2083.23    142.05 o 
  -7   6   7      147.58      244.93     72.53 o 
  -6   6   7     1139.72     1178.60     59.30 o 
  -5   6   7     1005.18     1072.10     48.33 o 
  -4   6   7      448.05      516.74     32.25 o 
  -3   6   7      495.75      527.39     25.45 o 
  -2   6   7     5598.40     5647.16     81.89 o 
  -1   6   7      265.52      352.30     19.66 o 
   0   6   7     5876.97     5673.16     78.22 o 
   1   6   7    11856.77    11337.82    154.38 o 
   2   6   7     1033.26      918.52     42.41 o 
   3   6   7     6303.29     6251.27    138.52 o 
   4   6   7      909.46      915.04     44.80 o 
   5   6   7     3730.38     3742.55    121.25 o 
   6   6   7     5080.02     5329.36    194.66 o 
   7   6   7     2224.83     2564.54    136.26 o 
   8   6   7      127.16      207.81     98.85 o 
   9   6   7      480.67      475.63    107.61 o 
 -11   7   7     3363.79     3807.92    191.34 o 
 -10   7   7      332.85      419.80     95.10 o 
  -9   7   7      198.40      234.11     88.66 o 
  -8   7   7     2219.51     2168.54    123.84 o 
  -7   7   7     1850.21     1654.95    117.11 o 
  -6   7   7      148.68       88.67     48.25 o 
  -5   7   7      692.61      703.34     53.94 o 
  -4   7   7     2688.47     2750.53    112.64 o 
  -3   7   7    10795.55    10862.42    198.87 o 
  -2   7   7     6441.88     6794.18    108.55 o 
  -1   7   7     1003.01     1041.45     30.03 o 
   0   7   7     2420.27     2362.47     50.97 o 
   1   7   7     2384.76     2465.07     64.90 o 
   2   7   7      333.69      346.89     37.14 o 
   3   7   7     5888.69     5730.46    131.54 o 
   4   7   7      343.67      377.40     58.17 o 
   5   7   7       71.83      179.48     58.59 o 
   6   7   7      271.83      346.35     95.69 o 
   7   7   7      202.25      334.57    161.34 o 
   8   7   7     1899.41     1914.73    284.10 o 
   9   7   7       53.45        6.79    145.56 o 
 -11   8   7      984.22     1083.67    119.03 o 
 -10   8   7     2879.41     3060.84    165.79 o 
  -9   8   7     1891.26     2232.58     99.22 o 
  -8   8   7       99.59      118.40     59.33 o 
  -7   8   7      728.56      729.87     62.59 o 
  -6   8   7     3189.31     2775.88     99.31 o 
  -5   8   7     2904.25     2828.60    100.77 o 
  -4   8   7     1395.72     1358.87     63.92 o 
  -3   8   7     6282.56     6355.55    140.31 o 
  -2   8   7    15798.86    15404.13    305.21 o 
  -1   8   7      382.36      426.06     32.35 o 
   0   8   7     3772.36     3751.15     75.29 o 
   1   8   7     5804.58     5867.97    116.80 o 
   2   8   7     1538.13     1568.69     68.09 o 
   3   8   7       48.52      158.56     54.71 o 
   4   8   7     9329.99     9693.79    246.79 o 
   5   8   7       47.26       14.70     62.23 o 
   6   8   7      253.77      443.59     70.55 o 
   7   8   7      642.65      637.06    191.15 o 
   8   8   7      607.41      692.73    120.31 o 
 -10   9   7      193.30      271.84     71.88 o 
  -9   9   7     2154.06     2369.75     99.83 o 
  -8   9   7     2272.22     2459.65    100.01 o 
  -7   9   7      256.06      200.35     60.66 o 
  -6   9   7     1295.24     1335.88     71.57 o 
  -5   9   7     5474.44     5340.21    147.60 o 
  -4   9   7      236.17      137.03     53.16 o 
  -3   9   7     1914.11     1992.30     72.45 o 
  -2   9   7        6.71      -29.86     40.46 o 
  -1   9   7    11338.10    11466.79    206.66 o 
   0   9   7     3769.10     3567.30     98.10 o 
   1   9   7     3186.22     3141.98    109.34 o 
   2   9   7       74.29       33.58     56.84 o 
   3   9   7      271.49      349.30     61.08 o 
   4   9   7     2193.85     2185.51    104.26 o 
   5   9   7      472.35      566.62     72.77 o 
   6   9   7      798.42      949.58    150.82 o 
   7   9   7     1085.97     1207.54    125.31 o 
 -10  10   7     1477.74     1578.87     92.57 o 
  -9  10   7     1991.24     2022.87     97.41 o 
  -8  10   7     1620.66     1835.40     88.37 o 
  -7  10   7      149.51      164.77     63.59 o 
  -6  10   7        0.28       57.70     59.27 o 
  -5  10   7      180.51      144.23     70.58 o 
  -4  10   7     1564.27     1487.11     74.49 o 
  -3  10   7     2266.96     2272.79     89.45 o 
  -2  10   7     9348.28     9485.32    199.76 o 
  -1  10   7      418.80      428.90     48.92 o 
   0  10   7     1359.64     1346.53     60.80 o 
   1  10   7      132.99      165.85     62.33 o 
   2  10   7       52.11       41.35     59.64 o 
   3  10   7      583.51      691.05     69.21 o 
   4  10   7     1102.83     1185.44     79.05 o 
   5  10   7     3444.86     3179.09    182.38 o 
   6  10   7     7048.37     7684.79    284.35 o 
   7  10   7      163.86      144.00    110.60 o 
  -9  11   7      633.19      660.48     80.59 o 
  -8  11   7     1226.73     1211.39     79.37 o 
  -7  11   7     3713.64     3629.95    128.60 o 
  -6  11   7      503.28      583.52     69.76 o 
  -5  11   7     2646.11     2642.36    106.04 o 
  -4  11   7     6826.97     7052.94    252.87 o 
  -3  11   7      180.12      130.95     60.95 o 
  -2  11   7     3318.68     3248.17     97.72 o 
  -1  11   7     1367.80     1331.50     63.98 o 
   0  11   7     3610.90     3541.30    104.48 o 
   1  11   7      291.76      270.61     65.46 o 
   2  11   7        2.04       25.75     66.40 o 
   3  11   7     1742.23     1691.55     93.60 o 
   4  11   7     1672.31     1696.83     91.38 o 
   5  11   7        6.13       75.81    100.08 o 
   6  11   7     1253.29     1316.50    247.27 o 
  -8  12   7      401.87      381.34     76.13 o 
  -7  12   7      221.18      153.28     73.32 o 
  -6  12   7      768.77      668.47     74.03 o 
  -5  12   7      779.51      590.66     72.08 o 
  -4  12   7      950.51      927.18     76.36 o 
  -3  12   7      607.42      644.42     88.23 o 
  -2  12   7     2522.65     2489.37    105.67 o 
  -1  12   7        0.39       83.23     65.90 o 
   0  12   7      283.00      190.21     68.12 o 
   1  12   7      918.64      710.56    104.51 o 
   2  12   7     3352.08     3317.03    172.53 o 
   3  12   7     2226.01     2233.85    140.55 o 
   4  12   7        1.11       37.86    117.50 o 
   5  12   7       86.68      110.48    145.56 o 
  -7  13   7     6456.07     6259.82    221.35 o 
  -6  13   7      894.35      788.36     82.99 o 
  -5  13   7     1265.39     1300.75     86.19 o 
  -4  13   7      737.85      601.38     77.68 o 
  -3  13   7      330.97      324.90     72.74 o 
  -2  13   7       27.20       11.08     71.37 o 
  -1  13   7     1856.90     1901.15    130.29 o 
   0  13   7     2934.12     3155.97    164.02 o 
   1  13   7     2047.33     2006.09    168.35 o 
   2  13   7     1087.13     1189.62    123.01 o 
   3  13   7     1939.23     1919.82    139.40 o 
  -6  14   7       17.43      -92.89     78.69 o 
  -5  14   7     2196.97     2157.63    103.73 o 
  -4  14   7     3198.70     3497.88    139.77 o 
  -3  14   7       33.75       25.87     77.77 o 
  -2  14   7     3825.84     4178.65    309.50 o 
  -1  14   7      370.48      227.88    109.82 o 
   0  14   7      655.26      568.31    117.84 o 
   1  14   7      137.35      130.12    104.65 o 
   2  14   7      543.84      454.21    154.33 o 
  -3  15   7     5473.44     5668.34    240.89 o 
  -2  15   7       11.17      -45.60    154.33 o 
  -1  15   7     1201.04     1017.14    168.35 o 
  -1 -20   8      202.85      129.44     78.08 o 
   0 -20   8     3340.64     3729.30    145.66 o 
   1 -20   8      214.73      153.32     86.18 o 
   2 -20   8      494.50      613.88     91.66 o 
   3 -20   8      372.55      345.66     91.76 o 
   4 -20   8      921.61      987.35    102.90 o 
  -3 -19   8      100.79       64.69     80.52 o 
  -2 -19   8      583.58      645.05     81.42 o 
  -1 -19   8     2010.13     2045.15    121.66 o 
   0 -19   8       82.37       26.73     57.10 o 
   1 -19   8      141.64      180.26     56.50 o 
   2 -19   8      807.91     1049.13     72.02 o 
   3 -19   8     1812.30     2076.15    111.58 o 
   4 -19   8     3918.48     3741.25    167.28 o 
   5 -19   8      148.42       15.55     86.56 o 
   6 -19   8     2324.75     2504.28    185.89 o 
  -4 -18   8     1470.47     1463.28     97.43 o 
  -3 -18   8      749.72      710.82     64.75 o 
  -2 -18   8      352.55      205.01     56.71 o 
  -1 -18   8        1.11       19.46     53.10 o 
   0 -18   8      679.82      657.89     55.99 o 
   1 -18   8      339.31      389.93     52.00 o 
   2 -18   8      294.13      262.94     52.13 o 
   3 -18   8      407.94      327.56     60.11 o 
   4 -18   8      738.13      785.62     84.21 o 
   5 -18   8      295.82      416.50     84.94 o 
   6 -18   8     1949.82     2011.49    157.83 o 
   7 -18   8      121.58      143.80    133.28 o 
  -5 -17   8      201.24      375.49     99.57 o 
  -4 -17   8     4546.65     4782.45    132.91 o 
  -3 -17   8      264.21      277.82     56.65 o 
  -2 -17   8      435.12      441.65     47.34 o 
  -1 -17   8      450.87      515.00     51.44 o 
   0 -17   8     1304.69     1156.71     66.54 o 
   1 -17   8     1472.00     1566.46     66.59 o 
   2 -17   8      296.49      403.73     42.24 o 
   3 -17   8     1969.83     2087.71    107.05 o 
   4 -17   8     1919.76     1911.50     98.99 o 
   5 -17   8       63.94      157.88     74.37 o 
   6 -17   8      267.28      182.72     82.64 o 
   7 -17   8      634.95      720.77    135.03 o 
   8 -17   8        5.20      -28.06    131.53 o 
  -6 -16   8      276.41      402.06     85.37 o 
  -5 -16   8     1435.57     1529.94     76.88 o 
  -4 -16   8      900.54      948.92     72.65 o 
  -3 -16   8     1609.68     1736.66     63.89 o 
  -2 -16   8    16131.27    16390.96    336.72 o 
  -1 -16   8      490.20      498.94     41.71 o 
   0 -16   8     3214.27     3306.92     84.46 o 
   1 -16   8       99.23      127.52     36.93 o 
   2 -16   8     3233.43     3085.99     80.35 o 
   3 -16   8     2160.68     2277.81     74.85 o 
   4 -16   8     2021.95     1807.85     66.70 o 
   5 -16   8     9745.45     9345.28    735.68 o 
   6 -16   8      639.98      669.60     82.29 o 
   7 -16   8     3018.97     3232.60    253.41 o 
   8 -16   8      783.28      922.44    135.03 o 
   9 -16   8       46.12      121.01    129.77 o 
  -7 -15   8      323.65      307.37     83.83 o 
  -6 -15   8     2887.95     3163.61    127.81 o 
  -5 -15   8     1189.78     1183.14     68.34 o 
  -4 -15   8     1340.18     1443.60     72.63 o 
  -3 -15   8     1551.80     1523.99     59.48 o 
  -2 -15   8     1449.21     1431.01     68.10 o 
  -1 -15   8      702.64      660.74     40.10 o 
   0 -15   8     6944.79     7443.53    149.33 o 
   1 -15   8     5531.85     5475.23    113.90 o 
   2 -15   8     3456.44     3525.64     93.73 o 
   3 -15   8        9.18       81.98     38.62 o 
   4 -15   8       40.84      107.56     42.13 o 
   5 -15   8     2295.24     2128.71     92.67 o 
   6 -15   8      389.69      512.20     86.81 o 
   7 -15   8     1803.20     1540.96     97.87 o 
   8 -15   8      104.94       22.80    113.99 o 
   9 -15   8      427.01      564.69    143.80 o 
  10 -15   8      355.54      187.65    152.57 o 
  -8 -14   8        0.74       86.25     83.78 o 
  -7 -14   8      413.10      483.68     79.77 o 
  -6 -14   8       28.85       28.66     57.91 o 
  -5 -14   8     1626.08     1722.78     66.88 o 
  -4 -14   8      151.62      164.84     37.01 o 
  -3 -14   8      213.04      242.36     35.55 o 
  -2 -14   8     5941.86     5805.57    108.97 o 
  -1 -14   8     4723.75     4848.44     91.75 o 
   0 -14   8      741.31      733.30     35.82 o 
   1 -14   8     1320.24     1392.87     51.69 o 
   2 -14   8     1818.31     1658.20     59.73 o 
   3 -14   8      936.68      984.28     55.57 o 
   4 -14   8     1103.71     1135.07     68.51 o 
   5 -14   8      112.68      129.91     49.09 o 
   6 -14   8        9.37       81.88     67.51 o 
   7 -14   8     1286.35     1414.28     94.02 o 
   8 -14   8       70.33      -85.93    110.48 o 
   9 -14   8     3960.52     4005.44    256.04 o 
  10 -14   8     1832.84     1904.51    187.65 o 
  -9 -13   8        1.13      180.63    177.12 o 
  -8 -13   8        3.84      -50.93     75.77 o 
  -7 -13   8       32.54       36.62     58.21 o 
  -6 -13   8     1781.24     1842.32     74.05 o 
  -5 -13   8      595.28      514.32     44.21 o 
  -4 -13   8        3.22       64.28     36.74 o 
  -3 -13   8     9107.86     9337.02    162.81 o 
  -2 -13   8       96.75      104.02     23.41 o 
  -1 -13   8    14574.27    14898.00    276.64 o 
   0 -13   8    11212.90    11515.82    213.68 o 
   1 -13   8       82.65       88.82     31.64 o 
   2 -13   8     3406.71     3727.20    105.81 o 
   3 -13   8      744.54      721.28     56.70 o 
   4 -13   8     1432.66     1415.47     61.96 o 
   5 -13   8      363.06      358.62     50.16 o 
   6 -13   8        1.99       29.29     49.54 o 
   7 -13   8     5044.01     5349.48    187.72 o 
   8 -13   8     2964.67     2849.41    143.59 o 
   9 -13   8      727.43      859.31    145.56 o 
  10 -13   8     1847.46     1858.92    184.14 o 
  -9 -12   8       94.81       13.11    109.98 o 
  -8 -12   8      124.55      158.27     87.53 o 
  -7 -12   8      215.66      247.09     62.02 o 
  -6 -12   8      151.09      131.46     52.09 o 
  -5 -12   8      164.47      249.40     40.16 o 
  -4 -12   8      320.67      357.85     35.85 o 
  -3 -12   8      162.28      165.86     23.92 o 
  -2 -12   8       56.29       74.98     25.54 o 
  -1 -12   8      451.42      498.75     44.18 o 
   0 -12   8      831.04      821.41     36.07 o 
   1 -12   8       13.97       45.90     26.69 o 
   2 -12   8     1379.34     1330.04     48.23 o 
   3 -12   8     1593.44     1492.82     52.99 o 
   4 -12   8     1135.37     1099.64     51.78 o 
   5 -12   8     7073.74     6820.29    202.17 o 
   6 -12   8     5846.97     5764.80    173.70 o 
   7 -12   8     7054.66     7465.96    242.59 o 
   8 -12   8      334.73      427.27     87.68 o 
   9 -12   8     1024.78     1117.10    142.05 o 
  10 -12   8      132.14      213.95    136.79 o 
  11 -12   8      610.38      701.48    171.86 o 
 -10 -11   8      134.35       -7.61    156.96 o 
  -9 -11   8        9.28       68.61     78.07 o 
  -8 -11   8      900.35      937.84     76.40 o 
  -7 -11   8     1108.29     1121.35     63.40 o 
  -6 -11   8     3958.46     3935.81     96.53 o 
  -5 -11   8     2878.34     2858.68     76.90 o 
  -4 -11   8    21513.02    21237.93    362.40 o 
  -3 -11   8     3254.40     3319.15     59.42 o 
  -2 -11   8     7307.80     7295.96    122.32 o 
  -1 -11   8       13.53       40.69     20.97 o 
   0 -11   8      740.37      816.38     34.29 o 
   1 -11   8     2559.40     2695.62     67.88 o 
   2 -11   8     4566.62     4450.58    100.33 o 
   3 -11   8      959.59      751.11     35.96 o 
   4 -11   8    25882.92    25664.81    721.58 o 
   5 -11   8     1114.47     1097.19     89.02 o 
   6 -11   8     2195.13     2225.85     87.41 o 
   7 -11   8      118.62       87.47     52.82 o 
   8 -11   8       18.95       85.63     75.16 o 
   9 -11   8      843.55      801.44    145.56 o 
  10 -11   8     7575.23     7651.38    385.81 o 
  11 -11   8      169.81      256.04    164.85 o 
 -10 -10   8     1014.72     1106.75    120.79 o 
  -9 -10   8     1472.00     1651.87     93.22 o 
  -8 -10   8        0.23       -8.17     55.38 o 
  -7 -10   8     1326.25     1222.82     61.72 o 
  -6 -10   8     6012.76     5637.20    158.27 o 
  -5 -10   8     5860.92     5801.29    149.28 o 
  -4 -10   8     3219.69     3224.58     64.91 o 
  -3 -10   8     2437.43     2297.11     61.25 o 
  -2 -10   8    17202.13    16622.40    472.00 o 
  -1 -10   8       86.71      120.70     15.97 o 
   0 -10   8     1656.93     1643.99     62.53 o 
   1 -10   8     5144.05     5058.73    107.05 o 
   2 -10   8      183.65      134.68     20.90 o 
   3 -10   8    11155.70    10920.61    262.33 o 
   4 -10   8       69.19       51.68     35.35 o 
   5 -10   8     7567.20     7431.22    187.07 o 
   6 -10   8     1138.49     1118.84     58.97 o 
   7 -10   8     8965.92     9141.49    238.38 o 
   8 -10   8      106.92      177.75     93.82 o 
   9 -10   8     1387.46     1448.55    147.31 o 
  10 -10   8       79.46      198.17    147.31 o 
  11 -10   8       40.50     -206.94    159.59 o 
 -10  -9   8       77.21       66.31    106.10 o 
  -9  -9   8      129.14      214.49     69.64 o 
  -8  -9   8     1553.49     1492.24    133.40 o 
  -7  -9   8      257.35      328.53     47.30 o 
  -6  -9   8     4608.35     4495.87    116.03 o 
  -5  -9   8      134.28      182.00     24.78 o 
  -4  -9   8       88.49      129.47     23.60 o 
  -3  -9   8      242.24      266.14     13.45 o 
  -2  -9   8     5795.33     5801.13    110.72 o 
  -1  -9   8      470.33      426.36     23.47 o 
   0  -9   8    19651.58    20426.33    415.05 o 
   1  -9   8    13909.45    13952.49    287.55 o 
   2  -9   8     1113.26     1056.75     41.07 o 
   3  -9   8      818.64      844.25     37.76 o 
   4  -9   8     1263.81     1326.91     57.21 o 
   5  -9   8     1922.72     1943.89     79.59 o 
   6  -9   8     1910.23     2097.77     81.02 o 
   7  -9   8       29.50       48.26     48.17 o 
   8  -9   8      190.24      169.72    121.88 o 
   9  -9   8       49.22        5.26    113.99 o 
  10  -9   8      957.35     1034.68    152.57 o 
  11  -9   8     3265.97     3623.14    280.59 o 
 -11  -8   8      656.66      653.91    120.21 o 
 -10  -8   8     3248.45     3076.33    189.40 o 
  -9  -8   8     9530.97     9841.10    256.53 o 
  -8  -8   8     4643.43     4568.48    122.83 o 
  -7  -8   8      620.07      582.30     63.84 o 
  -6  -8   8     7203.64     6975.40    150.63 o 
  -5  -8   8     5047.09     4801.65     87.69 o 
  -4  -8   8     3436.79     3103.27     74.10 o 
  -3  -8   8       14.04       23.35     16.15 o 
  -2  -8   8     4997.97     5283.59    100.33 o 
  -1  -8   8     1948.89     2047.87     51.63 o 
   0  -8   8      134.80      327.23     18.83 o 
   1  -8   8       22.09       67.73     15.01 o 
   2  -8   8    16108.78    15530.58    229.92 o 
   3  -8   8     1767.20     1500.01     45.56 o 
   4  -8   8    29818.13    27960.56    848.47 o 
   5  -8   8        9.98       46.89     30.54 o 
   6  -8   8      533.34      454.93     40.21 o 
   7  -8   8     1738.65     1691.78    112.97 o 
   8  -8   8     3299.72     3279.02    178.88 o 
   9  -8   8     3006.18     3323.25    215.70 o 
  10  -8   8     5119.28     5040.12    287.61 o 
  11  -8   8       59.16       98.21    152.57 o 
  12  -8   8      260.51      157.83    189.40 o 
 -11  -7   8     3733.57     3958.47    197.76 o 
 -10  -7   8     1981.28     2012.03    127.06 o 
  -9  -7   8     5818.74     5705.32    271.44 o 
  -8  -7   8      692.64      722.60     65.34 o 
  -7  -7   8     1032.23     1052.61     44.98 o 
  -6  -7   8       47.70       79.13     29.93 o 
  -5  -7   8     5296.58     5378.02    103.24 o 
  -4  -7   8     1848.62     1798.10     42.48 o 
  -3  -7   8    32358.25    32303.94    477.52 o 
  -2  -7   8      109.50      132.41     17.52 o 
  -1  -7   8    21400.60    22024.56    600.30 o 
   0  -7   8     2661.82     2816.44    142.05 o 
   1  -7   8    12995.36    12718.03    259.48 o 
   2  -7   8     3782.38     3612.98     70.35 o 
   3  -7   8     3771.47     3611.90     87.58 o 
   4  -7   8     5975.27     6362.04    121.30 o 
   5  -7   8     6149.87     6108.32    135.79 o 
   6  -7   8     2859.05     2670.39     80.89 o 
   7  -7   8     7879.67     7464.38    167.35 o 
   8  -7   8     5565.40     5411.33    197.03 o 
   9  -7   8       32.14       68.39    122.76 o 
  10  -7   8       96.46      147.31    133.28 o 
  11  -7   8       35.57       38.58    154.33 o 
  12  -7   8       22.56      -22.80    170.11 o 
 -11  -6   8      238.54      184.95    138.54 o 
 -10  -6   8       63.27     -101.13     99.08 o 
  -9  -6   8       60.71        9.30     63.46 o 
  -8  -6   8     4116.29     4015.68    129.06 o 
  -7  -6   8      297.35      338.01     36.61 o 
  -6  -6   8     3833.82     3912.07     93.52 o 
  -5  -6   8        8.80       60.35     21.71 o 
  -4  -6   8     2220.03     2152.88     46.48 o 
  -3  -6   8     1746.63     1595.73     32.08 o 
  -2  -6   8     7407.95     7061.23    127.64 o 
  -1  -6   8      247.08      226.61     36.83 o 
   0  -6   8     8205.97     8401.96    343.72 o 
   1  -6   8     1104.73     1230.18     29.66 o 
   2  -6   8      292.70      380.64     22.23 o 
   3  -6   8      698.62      673.25     28.23 o 
   4  -6   8     8480.98     8544.57    159.82 o 
   5  -6   8    17416.14    17997.64    327.94 o 
   6  -6   8     5877.29     5869.18    134.41 o 
   7  -6   8     3833.48     3875.11    102.52 o 
   8  -6   8      112.23      181.83     57.09 o 
   9  -6   8      332.69      263.68     80.88 o 
  10  -6   8     1008.91     1076.77    164.85 o 
  11  -6   8      592.16      319.17    157.83 o 
  12  -6   8      276.21      313.91    191.15 o 
 -12  -5   8     1334.01     1420.62    128.30 o 
 -11  -5   8      983.79     1001.33    205.18 o 
 -10  -5   8      984.04      897.81     96.70 o 
  -9  -5   8     2912.23     3026.01    117.89 o 
  -8  -5   8      865.87      751.25     61.12 o 
  -7  -5   8      793.29      934.57     49.23 o 
  -6  -5   8     3774.45     3772.65     73.72 o 
  -5  -5   8      133.27      167.85     20.24 o 
  -4  -5   8    18950.41    18704.74    275.21 o 
  -3  -5   8     4979.04     4919.22     72.47 o 
  -2  -5   8     2906.83     3427.71     55.40 o 
  -1  -5   8     7127.28     6169.87    125.35 o 
   0  -5   8    12166.73    11838.65    238.04 o 
   1  -5   8       57.43      110.48     14.93 o 
   2  -5   8    34673.80    34370.83    708.31 o 
   3  -5   8     3343.77     3385.14     69.56 o 
   4  -5   8    20924.23    21595.72    390.27 o 
   5  -5   8      269.27      277.96     28.12 o 
   6  -5   8     7784.63     7803.79    171.45 o 
   7  -5   8      784.29      868.62     49.40 o 
   8  -5   8      191.52      172.63     56.91 o 
   9  -5   8      152.60      100.24    118.37 o 
  10  -5   8     3105.23     3121.58    226.23 o 
  11  -5   8      169.10      224.47    168.35 o 
  12  -5   8     2751.20     3256.61    266.56 o 
 -12  -4   8      259.67      251.96    109.11 o 
 -11  -4   8     1399.27     1440.85    117.73 o 
 -10  -4   8      264.60      306.85    203.43 o 
  -9  -4   8      470.11      580.64     64.59 o 
  -8  -4   8     4009.02     3960.17    134.68 o 
  -7  -4   8     2449.09     2418.40     76.53 o 
  -6  -4   8    11000.17    10550.53    150.31 o 
  -5  -4   8     2198.14     2032.31     50.40 o 
  -4  -4   8      113.28       84.09     12.55 o 
  -3  -4   8     3395.28     3792.82     57.52 o 
  -2  -4   8     4580.96     4033.22     60.30 o 
  -1  -4   8       71.88      153.62     10.02 o 
   0  -4   8      588.04      660.51     25.02 o 
   1  -4   8      170.19      184.73      9.69 o 
   2  -4   8    23756.98    23258.91    400.71 o 
   3  -4   8      172.05      215.58     20.72 o 
   4  -4   8      284.70      233.20     24.84 o 
   5  -4   8     2203.87     2170.94     58.12 o 
   6  -4   8       16.44       -7.30     31.15 o 
   7  -4   8      346.83      357.21     44.02 o 
   8  -4   8     1942.84     2012.81    113.34 o 
   9  -4   8      209.67      207.09     82.64 o 
  10  -4   8      950.54      966.99    137.67 o 
  11  -4   8      433.74      352.49    171.86 o 
  12  -4   8       28.84     -185.89    173.62 o 
 -12  -3   8       16.72      -22.80    161.34 o 
 -11  -3   8        4.70       26.94     91.33 o 
 -10  -3   8      112.38       95.13     84.77 o 
  -9  -3   8     5458.18     5482.00    159.55 o 
  -8  -3   8       62.62       23.20     49.01 o 
  -7  -3   8     9111.13     8930.44    166.62 o 
  -6  -3   8     1415.77     1376.17     33.75 o 
  -5  -3   8     1053.35     1178.64     28.67 o 
  -4  -3   8      773.89      778.29     21.05 o 
  -3  -3   8      643.73      627.57     16.29 o 
  -2  -3   8     2526.51     3021.71     39.53 o 
  -1  -3   8   100334.63    96050.34   1250.73 o 
   0  -3   8      269.98      280.97     14.25 o 
   1  -3   8    31885.31    30943.32    420.43 o 
   2  -3   8      677.80      822.86     48.94 o 
   3  -3   8     1062.76     1149.14     47.77 o 
   4  -3   8     3248.29     3241.89     71.89 o 
   5  -3   8     1587.69     1670.71     53.34 o 
   6  -3   8     1713.93     1552.07     51.05 o 
   7  -3   8     1002.02      796.99     61.81 o 
   8  -3   8     5197.61     4944.82    259.55 o 
   9  -3   8     4460.72     4608.32    185.70 o 
  10  -3   8     1526.60     1636.87    119.84 o 
  11  -3   8     1405.94     1271.43    178.88 o 
 -12  -2   8     2453.75     2100.93    199.92 o 
 -11  -2   8      132.16      161.38     99.08 o 
 -10  -2   8     3714.00     3789.82    163.52 o 
  -9  -2   8     2989.96     3047.29    377.92 o 
  -8  -2   8     8292.83     7944.75    206.74 o 
  -7  -2   8     2431.21     2389.59     57.75 o 
  -6  -2   8     6368.99     5919.02     89.65 o 
  -5  -2   8    22320.37    22101.18    306.05 o 
  -4  -2   8    47258.93    47082.33    604.46 o 
  -3  -2   8     8866.71     9296.13    129.74 o 
  -2  -2   8       18.65       15.60     12.13 o 
  -1  -2   8     3276.98     3486.00     49.90 o 
   0  -2   8     1706.58     2283.60     40.67 o 
   1  -2   8    21220.48    20696.70    267.29 o 
   2  -2   8    20796.46    20621.02    302.91 o 
   3  -2   8    18516.21    17670.36    320.37 o 
   4  -2   8    16450.63    15709.22    319.82 o 
   5  -2   8     1708.60     1670.00     53.22 o 
   6  -2   8     6205.48     6191.50    142.04 o 
   7  -2   8      318.95      341.64     51.94 o 
   8  -2   8     1745.66     1706.78    145.56 o 
   9  -2   8      516.02      456.28     87.57 o 
  10  -2   8     5207.88     4919.10    204.33 o 
  11  -2   8     3445.28     3601.83    177.01 o 
 -12  -1   8      188.98      247.27    168.35 o 
 -11  -1   8     9511.56     9536.60    464.73 o 
 -10  -1   8     1716.84     1846.37    192.91 o 
  -9  -1   8        6.50      -37.74     67.42 o 
  -8  -1   8     2365.82     2324.62     78.55 o 
  -7  -1   8      325.51      288.24     28.43 o 
  -6  -1   8     3360.70     3390.33     61.90 o 
  -5  -1   8     3988.62     4118.36     61.04 o 
  -4  -1   8      654.54      657.13     18.91 o 
  -3  -1   8    17725.69    17317.36    225.13 o 
  -2  -1   8     3338.19     3234.09     45.36 o 
  -1  -1   8     6223.62     5994.15     77.40 o 
   0  -1   8       29.18       59.17     11.10 o 
   1  -1   8      865.65      795.31     23.25 o 
   2  -1   8     1208.97     1253.81     28.08 o 
   3  -1   8     2566.88     2555.83     60.10 o 
   4  -1   8    15613.31    15640.32    258.31 o 
   5  -1   8       89.85      105.19     27.85 o 
   6  -1   8       44.41       23.78     33.38 o 
   7  -1   8       59.27       59.79     51.11 o 
   8  -1   8     1193.88     1143.75     71.25 o 
   9  -1   8      143.16      158.36     64.25 o 
  10  -1   8      531.05      649.45     79.29 o 
  11  -1   8     1724.32     1392.78    131.41 o 
 -12   0   8      728.73      724.28    164.85 o 
 -11   0   8       64.06       85.93    142.05 o 
 -10   0   8       84.86      -49.10    115.74 o 
  -9   0   8      212.73      230.95     68.08 o 
  -8   0   8      149.69      165.03     33.68 o 
  -7   0   8     4386.58     4453.22    118.43 o 
  -6   0   8     1422.95     1346.43     35.55 o 
  -5   0   8     1381.50     1341.70     30.22 o 
  -4   0   8    12934.78    12664.78    166.72 o 
  -3   0   8     1933.70     1866.98     33.36 o 
  -2   0   8       54.73       72.04     15.23 o 
  -1   0   8     1299.50     1336.04     23.28 o 
   0   0   8     8266.29     8508.91    107.13 o 
   1   0   8    15017.95    15739.89    207.67 o 
   2   0   8     6435.66     6372.10     84.48 o 
   3   0   8        5.38       29.11     21.02 o 
   4   0   8     2970.00     2999.85     79.04 o 
   5   0   8      440.23      491.37     29.68 o 
   6   0   8    11453.50    10755.73    228.19 o 
   7   0   8     1721.73     1618.66     72.76 o 
   8   0   8     6789.16     6727.89    183.29 o 
   9   0   8       39.14      100.31     65.49 o 
  10   0   8      598.29      813.09    175.53 o 
  11   0   8      289.95      400.48    132.40 o 
 -12   1   8      202.98      243.76    152.57 o 
 -11   1   8      272.47      147.31    138.54 o 
 -10   1   8      260.02      250.78    122.76 o 
  -9   1   8      910.36      775.13    121.01 o 
  -8   1   8      107.43      192.80     41.01 o 
  -7   1   8     4224.95     4061.50    101.62 o 
  -6   1   8     2959.24     2777.77     55.56 o 
  -5   1   8    10679.24    10289.23    147.08 o 
  -4   1   8     7589.55     7406.73    101.04 o 
  -3   1   8     3341.03     3359.66     53.80 o 
  -2   1   8    15102.37    15963.50    209.45 o 
  -1   1   8     3351.75     3479.28     44.21 o 
   0   1   8       10.85       62.78     12.27 o 
   1   1   8     7054.81     7717.39     95.00 o 
   2   1   8    18656.57    19442.20    242.28 o 
   3   1   8     1154.77     1257.59     42.75 o 
   4   1   8      748.83      764.58     55.02 o 
   5   1   8     3893.55     3879.06     80.45 o 
   6   1   8     5363.83     5292.45    151.98 o 
   7   1   8     1046.34     1037.11     67.24 o 
   8   1   8     7179.11     6916.20    188.60 o 
   9   1   8      106.85      147.69     66.43 o 
  10   1   8      848.35      917.79    121.88 o 
  11   1   8      247.91      158.25    112.80 o 
 -12   2   8      629.91      975.05    178.88 o 
 -11   2   8      172.49      280.59    149.06 o 
 -10   2   8      537.31      585.73    133.28 o 
  -9   2   8      257.20      200.54     73.40 o 
  -8   2   8        0.35        3.94     61.52 o 
  -7   2   8     2579.49     2780.72     82.29 o 
  -6   2   8     3235.64     3279.16     79.59 o 
  -5   2   8       85.12      130.89     29.93 o 
  -4   2   8      982.18     1003.30     26.83 o 
  -3   2   8      693.82      652.25     21.63 o 
  -2   2   8    25003.96    25328.85    295.19 o 
  -1   2   8     7467.69     7595.86     92.55 o 
   0   2   8     8633.34     9270.16    107.01 o 
   1   2   8     5822.26     6373.81     77.13 o 
   2   2   8     2760.03     2914.68     53.14 o 
   3   2   8      707.59      799.12     27.52 o 
   4   2   8      187.10      238.30     27.81 o 
   5   2   8    15968.54    15929.72    287.77 o 
   6   2   8       38.28      133.42     49.34 o 
   7   2   8       78.85       55.61     56.21 o 
   8   2   8     2633.28     2831.70    207.81 o 
   9   2   8        6.85      118.73     66.21 o 
  10   2   8     1775.70     1675.57    126.73 o 
 -12   3   8        1.14       -1.75    163.09 o 
 -11   3   8      576.34      562.94    154.33 o 
 -10   3   8      267.92      264.81    129.77 o 
  -9   3   8     3745.67     3906.49    206.06 o 
  -8   3   8     1438.15     1395.60     92.95 o 
  -7   3   8     2121.48     2161.78     86.66 o 
  -6   3   8     3219.18     3396.77    212.02 o 
  -5   3   8    12773.48    12714.38    211.22 o 
  -4   3   8     1903.82     1852.55     46.48 o 
  -3   3   8       16.82       30.07     17.18 o 
  -2   3   8      157.27      176.95     16.01 o 
  -1   3   8    15148.94    15225.83    181.64 o 
   0   3   8       40.21       85.50     14.63 o 
   1   3   8     7822.79     7021.62     88.91 o 
   2   3   8     7222.64     6850.01     88.16 o 
   3   3   8      686.50      715.03     27.92 o 
   4   3   8      800.21      828.40     38.77 o 
   5   3   8      206.45      332.46     42.02 o 
   6   3   8     2491.05     2677.34     84.04 o 
   7   3   8     1775.53     1917.00     87.22 o 
   8   3   8    12124.30    12403.99    312.90 o 
   9   3   8       38.61      128.95     97.12 o 
  10   3   8      261.00      379.52    114.19 o 
 -12   4   8      209.83      254.29    171.86 o 
 -11   4   8      192.42      171.86    145.56 o 
 -10   4   8        0.83      126.27    138.54 o 
  -9   4   8     1386.31     1480.47    104.12 o 
  -8   4   8     1964.54     2004.25    109.49 o 
  -7   4   8     4115.77     3820.72    155.18 o 
  -6   4   8     2580.79     2531.99     92.63 o 
  -5   4   8    14865.16    13856.82    287.65 o 
  -4   4   8     4234.52     4253.26     68.60 o 
  -3   4   8     1757.78     1673.81     35.66 o 
  -2   4   8      476.21      426.56     18.69 o 
  -1   4   8      470.81      562.42     19.29 o 
   0   4   8    11129.80    11267.91    137.06 o 
   1   4   8    10409.52    10001.00    123.75 o 
   2   4   8      551.72      542.65     23.22 o 
   3   4   8     9637.99     9394.18    160.47 o 
   4   4   8     3938.36     3837.31     97.12 o 
   5   4   8     2694.16     2759.01     84.11 o 
   6   4   8     2010.97     2093.19    149.80 o 
   7   4   8     2105.20     2099.49     93.73 o 
   8   4   8       49.90       69.11     65.07 o 
   9   4   8     1598.74     1601.12    189.40 o 
  10   4   8     1796.64     1737.70    287.61 o 
 -12   5   8     1110.00     1217.07    184.14 o 
 -11   5   8      211.95      285.85    147.31 o 
 -10   5   8      454.14      363.29     92.25 o 
  -9   5   8     2902.29     2904.31    151.79 o 
  -8   5   8     4349.91     4245.63    166.51 o 
  -7   5   8    10264.25     9602.19    305.58 o 
  -6   5   8      286.99      241.32     64.16 o 
  -5   5   8      205.74      221.05     38.75 o 
  -4   5   8      140.32      131.08     24.93 o 
  -3   5   8      120.42      163.57     23.92 o 
  -2   5   8      367.41      404.49     20.57 o 
  -1   5   8     4000.34     3958.66     55.54 o 
   0   5   8       61.81       72.55     18.40 o 
   1   5   8       20.69       45.64     22.91 o 
   2   5   8      510.72      493.76     31.15 o 
   3   5   8     2673.52     2921.45     80.80 o 
   4   5   8      628.04      624.40     41.96 o 
   5   5   8     2759.18     2891.36    134.64 o 
   6   5   8     1248.38     1296.13     72.50 o 
   7   5   8      304.04      476.02     66.37 o 
   8   5   8        9.61       48.64    102.75 o 
   9   5   8     4128.29     3990.91    211.36 o 
 -11   6   8      286.34      271.82    161.34 o 
 -10   6   8     6136.38     6280.14    234.33 o 
  -9   6   8     2712.44     2641.32    142.59 o 
  -8   6   8     7935.62     8144.41    274.42 o 
  -7   6   8     3830.81     3807.15    175.37 o 
  -6   6   8      324.59      303.40     50.04 o 
  -5   6   8      177.70      166.81     46.99 o 
  -4   6   8     4719.11     4828.22     99.93 o 
  -3   6   8       79.85       78.27     27.40 o 
  -2   6   8     1932.92     1916.15     44.49 o 
  -1   6   8        5.40      -11.65     18.43 o 
   0   6   8    27889.82    27953.97    407.69 o 
   1   6   8     2431.77     2496.71     59.45 o 
   2   6   8    17503.10    17323.05    347.88 o 
   3   6   8     3523.21     3573.59     94.49 o 
   4   6   8      640.48      711.06     63.27 o 
   5   6   8       91.61       64.55     58.77 o 
   6   6   8      652.44      836.05     77.19 o 
   7   6   8     1984.97     2251.31     99.57 o 
   8   6   8     3698.47     3983.06    221.84 o 
   9   6   8       90.19      140.97    113.71 o 
 -11   7   8     2684.17     3018.11    235.00 o 
 -10   7   8      223.09      144.37     96.70 o 
  -9   7   8       65.59      103.75     87.26 o 
  -8   7   8      175.98      173.13     58.28 o 
  -7   7   8    11032.05    10705.87    258.73 o 
  -6   7   8     4598.16     4420.70    129.88 o 
  -5   7   8     6441.05     6459.75    165.64 o 
  -4   7   8       29.38       53.03     44.80 o 
  -3   7   8    12114.66    12008.50    214.50 o 
  -2   7   8     1820.24     1992.52     58.93 o 
  -1   7   8     1663.37     1696.76     81.31 o 
   0   7   8      436.36      465.75     40.54 o 
   1   7   8      217.23      233.49     35.18 o 
   2   7   8     4857.15     5067.38    120.52 o 
   3   7   8     4800.48     4741.86    140.86 o 
   4   7   8     3228.24     3243.92    118.20 o 
   5   7   8     2213.47     2268.21     98.36 o 
   6   7   8    11124.09    11589.19    296.55 o 
   7   7   8     1999.44     2068.46    293.74 o 
   8   7   8     2401.32     2585.82    153.23 o 
 -11   8   8       71.15       13.83     87.10 o 
 -10   8   8     1469.63     1657.78     92.23 o 
  -9   8   8      193.83      258.04     65.00 o 
  -8   8   8       56.58      101.43     62.56 o 
  -7   8   8        3.39        5.19     57.44 o 
  -6   8   8      296.89      235.66     57.85 o 
  -5   8   8     1178.98     1150.40     64.16 o 
  -4   8   8      982.84     1007.51     52.51 o 
  -3   8   8     1197.90     1216.25     53.26 o 
  -2   8   8     3857.77     3800.96    117.08 o 
  -1   8   8     2520.05     2536.47     70.74 o 
   0   8   8     1908.80     1900.94     52.00 o 
   1   8   8     2588.03     2467.00     68.75 o 
   2   8   8       26.64      128.93     57.48 o 
   3   8   8     3816.44     3816.25    127.46 o 
   4   8   8     2774.39     2920.09    112.57 o 
   5   8   8     1068.92     1120.84     78.07 o 
   6   8   8     1309.54     1460.60    160.74 o 
   7   8   8      114.76      152.87    106.52 o 
 -10   9   8       34.94       82.52     73.83 o 
  -9   9   8      119.44      182.88     71.47 o 
  -8   9   8       96.20      168.50     66.17 o 
  -7   9   8      208.25      159.01     63.04 o 
  -6   9   8     2428.80     2301.03     92.19 o 
  -5   9   8     7028.49     7287.17    189.11 o 
  -4   9   8       86.06      187.26     55.35 o 
  -3   9   8     2057.11     2275.32     77.86 o 
  -2   9   8     2168.22     2225.32     76.90 o 
  -1   9   8     4468.61     4766.25    117.40 o 
   0   9   8     2350.02     2308.55     86.21 o 
   1   9   8      405.45      396.30     63.52 o 
   2   9   8      220.05      134.68     59.96 o 
   3   9   8     6292.61     6427.05    182.19 o 
   4   9   8       78.38      174.48     67.86 o 
   5   9   8       24.31      -31.25     70.88 o 
   6   9   8      301.00      439.57    106.64 o 
   7   9   8       27.83       94.62    113.76 o 
  -9  10   8      106.22      141.36     74.03 o 
  -8  10   8     1533.24     1535.84     85.81 o 
  -7  10   8     2630.42     2564.47    104.42 o 
  -6  10   8      905.03      837.56     71.69 o 
  -5  10   8      163.19       92.87     61.01 o 
  -4  10   8        6.88      -37.53     89.53 o 
  -3  10   8      740.57      757.32     55.64 o 
  -2  10   8      164.47      148.98     49.67 o 
  -1  10   8     1419.75     1441.74     69.10 o 
   0  10   8    12440.18    12362.82    254.66 o 
   1  10   8     4240.23     3947.03    132.64 o 
   2  10   8       41.58       58.26     66.78 o 
   3  10   8     1121.92     1092.20     78.10 o 
   4  10   8      729.13      671.31     77.41 o 
   5  10   8      664.98      633.29    170.11 o 
   6  10   8      893.77     1079.78    123.34 o 
  -9  11   8     5189.82     4964.46    162.44 o 
  -8  11   8       48.46       36.66     71.44 o 
  -7  11   8     1247.05     1236.30     85.51 o 
  -6  11   8        5.32      -86.75     66.13 o 
  -5  11   8       12.78      -95.73     63.82 o 
  -4  11   8     2186.42     2295.11    100.80 o 
  -3  11   8    11320.89    11368.53    281.18 o 
  -2  11   8        6.21       21.32     69.51 o 
  -1  11   8     2228.27     2268.92     81.39 o 
   0  11   8      551.50      566.06     58.97 o 
   1  11   8     1794.24     1740.05     92.41 o 
   2  11   8     3775.75     3842.24    176.44 o 
   3  11   8      123.55       59.49    115.74 o 
   4  11   8        1.37      164.13     99.77 o 
   5  11   8     2526.69     2419.84    211.32 o 
  -8  12   8     2017.15     1977.30    176.29 o 
  -7  12   8     4452.54     4364.00    147.10 o 
  -6  12   8     1070.45     1020.29     83.69 o 
  -5  12   8       63.57       76.11     71.64 o 
  -4  12   8      304.37      330.26     73.58 o 
  -3  12   8     1773.06     1615.97    107.66 o 
  -2  12   8     5935.36     5808.15    170.41 o 
  -1  12   8     3926.45     3913.21    151.12 o 
   0  12   8     6073.47     6276.54    241.38 o 
   1  12   8       31.82       -6.81     99.79 o 
   2  12   8     1714.96     1676.96    128.09 o 
   3  12   8      168.77       83.74    108.79 o 
   4  12   8      158.18      254.10    114.00 o 
  -7  13   8       91.53      -29.90     81.13 o 
  -6  13   8       40.23     -123.50    109.78 o 
  -5  13   8     3040.83     3187.86    146.82 o 
  -4  13   8      304.58      258.61     77.14 o 
  -3  13   8       42.48        5.73     76.94 o 
  -2  13   8     1765.60     1880.27    100.52 o 
  -1  13   8       73.96       29.41    108.37 o 
   0  13   8       14.50       59.55    105.72 o 
   1  13   8      645.38      517.38    111.52 o 
   2  13   8     2837.05     2935.42    238.50 o 
  -5  14   8       30.25      -44.69     82.52 o 
  -4  14   8      160.47      110.00     80.73 o 
  -3  14   8     1460.22     1468.22     98.63 o 
  -2  14   8      103.70       19.34    100.87 o 
  -1  14   8      167.29       83.98    109.84 o 
   0  14   8       72.78        6.87    113.42 o 
  -1 -20   9     2916.36     3136.71    132.01 o 
   0 -20   9      514.30      612.42     78.12 o 
   1 -20   9       75.64      143.63     72.44 o 
   2 -20   9      250.54      368.65     99.08 o 
   3 -20   9      188.45      256.16    106.10 o 
   4 -20   9      820.10      891.26    151.69 o 
  -3 -19   9        2.52       55.35    106.41 o 
  -2 -19   9      131.83      132.80     82.01 o 
  -1 -19   9     2185.44     2363.71    122.51 o 
   0 -19   9      152.93      285.33     56.15 o 
   1 -19   9     2358.81     2505.94    100.52 o 
   2 -19   9     1106.26     1201.16     64.98 o 
   3 -19   9      188.48      260.60     63.28 o 
   4 -19   9      929.58     1030.12     94.22 o 
   5 -19   9      636.29      763.05     93.62 o 
   6 -19   9     2401.61     2305.99    182.38 o 
  -4 -18   9      122.96      116.75     62.92 o 
  -3 -18   9       28.79       10.12     56.97 o 
  -2 -18   9      645.15      655.51     72.90 o 
  -1 -18   9      965.90      921.58     51.90 o 
   0 -18   9      319.41      396.28     44.93 o 
   1 -18   9     4913.37     5364.59    164.50 o 
   2 -18   9     1879.76     1968.43    100.04 o 
   3 -18   9     4052.00     4282.90    118.46 o 
   4 -18   9      668.48      679.00     92.07 o 
   5 -18   9       64.60       60.39     78.01 o 
   6 -18   9      338.74      451.39     88.04 o 
   7 -18   9      365.11      469.99    133.28 o 
  -5 -17   9      623.18      691.31     69.47 o 
  -4 -17   9     2008.65     2116.12    151.20 o 
  -3 -17   9        2.45       35.21     45.99 o 
  -2 -17   9      105.78      166.09     43.49 o 
  -1 -17   9       40.73       26.07     40.78 o 
   0 -17   9      161.28      198.48     39.78 o 
   1 -17   9     1091.87     1130.72     48.37 o 
   2 -17   9     1799.15     1670.10     57.04 o 
   3 -17   9      239.64      255.98     47.14 o 
   4 -17   9     4081.52     4071.24    110.76 o 
   5 -17   9      314.16      360.77     77.32 o 
   6 -17   9      147.77      184.33     78.74 o 
   7 -17   9      438.43      429.36     87.36 o 
   8 -17   9       27.12      256.04    133.28 o 
  -6 -16   9      328.23      515.06     83.88 o 
  -5 -16   9       28.96        3.85     59.80 o 
  -4 -16   9      752.89      758.38     52.89 o 
  -3 -16   9      149.87      190.28     38.60 o 
  -2 -16   9       29.06       12.82     34.60 o 
  -1 -16   9      151.46      193.56     38.14 o 
   0 -16   9     1988.84     2082.19     63.88 o 
   1 -16   9     6334.66     6515.80    139.33 o 
   2 -16   9     1451.72     1386.82     72.54 o 
   3 -16   9     1921.69     1993.07     69.18 o 
   4 -16   9        1.08       46.96     51.37 o 
   5 -16   9      748.35      792.87     78.74 o 
   6 -16   9      730.49      671.14     82.42 o 
   7 -16   9      815.43      746.73    134.16 o 
   8 -16   9     1980.87     2090.41    170.11 o 
   9 -16   9      986.49      945.24    154.33 o 
  -7 -15   9      591.98      761.91     83.42 o 
  -6 -15   9      124.70      191.70     62.39 o 
  -5 -15   9      183.20      321.94     48.72 o 
  -4 -15   9      826.72      825.48     61.96 o 
  -3 -15   9        0.56        3.31     34.73 o 
  -2 -15   9     7358.66     7395.28    196.46 o 
  -1 -15   9     1324.09     1412.70     57.42 o 
   0 -15   9       74.54      196.11     33.25 o 
   1 -15   9     1728.12     1864.30     57.40 o 
   2 -15   9     1919.01     1889.39     65.59 o 
   3 -15   9     4665.81     4296.43    107.97 o 
   4 -15   9     2514.24     2218.77     86.73 o 
   5 -15   9      150.90      266.09     52.80 o 
   6 -15   9     8546.50     8436.31    462.10 o 
   7 -15   9     1888.96     1895.45    107.54 o 
   8 -15   9     3740.01     4047.53    250.78 o 
   9 -15   9       10.94       47.35    136.79 o 
  -8 -14   9      252.62      241.63     83.99 o 
  -7 -14   9      164.09      271.36     62.76 o 
  -6 -14   9        5.10       71.57     57.20 o 
  -5 -14   9      455.05      534.19     47.51 o 
  -4 -14   9      233.64      221.30     36.52 o 
  -3 -14   9     2760.05     2862.54     69.58 o 
  -2 -14   9      918.49      981.44     36.86 o 
  -1 -14   9     4611.90     4822.89     95.26 o 
   0 -14   9     4873.69     4982.58    121.15 o 
   1 -14   9     2360.21     2316.62     70.34 o 
   2 -14   9      314.91      382.86     47.59 o 
   3 -14   9      282.43      339.99     37.60 o 
   4 -14   9     3165.23     3030.49     98.74 o 
   5 -14   9     7455.83     7407.40    247.13 o 
   6 -14   9     2065.75     1896.96    107.19 o 
   7 -14   9     4733.87     4627.26    171.89 o 
   8 -14   9     2173.03     2181.38    117.63 o 
   9 -14   9      365.85      454.21    133.28 o 
  10 -14   9     1731.31     1958.88    191.15 o 
  -9 -13   9      460.04      646.85    325.31 o 
  -8 -13   9      324.44      367.25     80.27 o 
  -7 -13   9      101.31       61.36     59.48 o 
  -6 -13   9     4451.67     4403.73    125.13 o 
  -5 -13   9     4461.16     4746.02    123.51 o 
  -4 -13   9     9308.59     9279.65    285.94 o 
  -3 -13   9      808.34      754.14     58.22 o 
  -2 -13   9     3401.20     3382.17     78.53 o 
  -1 -13   9     6295.36     6338.49    132.15 o 
   0 -13   9       10.30       31.51     25.36 o 
   1 -13   9        1.37       16.89     29.05 o 
   2 -13   9     7571.86     7120.94    186.05 o 
   3 -13   9      756.82      658.63     39.23 o 
   4 -13   9     3667.00     3579.83    161.08 o 
   5 -13   9       49.35       33.24     45.85 o 
   6 -13   9      967.18      955.92     61.29 o 
   7 -13   9      663.35      819.05     82.29 o 
   8 -13   9     4053.33     4312.45    174.06 o 
   9 -13   9        5.24       14.03    131.53 o 
  10 -13   9     1496.78     1380.16    173.62 o 
  -9 -12   9     1237.23     1288.86     95.26 o 
  -8 -12   9       94.00       37.79     99.96 o 
  -7 -12   9    10398.22    10001.12    437.34 o 
  -6 -12   9        6.91       57.61     42.13 o 
  -5 -12   9     1379.42     1412.49     90.74 o 
  -4 -12   9       16.10       36.41     32.63 o 
  -3 -12   9     5379.32     5214.25     97.12 o 
  -2 -12   9     5980.42     5815.63    112.54 o 
  -1 -12   9     4291.75     4085.59     76.43 o 
   0 -12   9      450.05      445.62     29.17 o 
   1 -12   9    22315.06    22255.53    446.38 o 
   2 -12   9     2233.28     2101.66     61.57 o 
   3 -12   9     1811.25     1707.04     66.01 o 
   4 -12   9     7997.76     7826.42    370.28 o 
   5 -12   9       93.41       90.78     45.36 o 
   6 -12   9     2407.53     2555.09     95.32 o 
   7 -12   9        0.79      103.27     78.04 o 
   8 -12   9      107.02       72.87     80.49 o 
   9 -12   9      350.74      377.04    136.79 o 
  10 -12   9      236.96      377.04    142.05 o 
  11 -12   9      500.21      452.45    170.11 o 
 -10 -11   9      100.39      246.19    122.76 o 
  -9 -11   9     4265.76     4237.13    222.84 o 
  -8 -11   9      125.79      136.27     59.17 o 
  -7 -11   9     3675.99     3970.13    175.16 o 
  -6 -11   9       28.87       42.73     44.93 o 
  -5 -11   9     1691.94     1702.11     58.01 o 
  -4 -11   9     2294.49     2287.51     56.18 o 
  -3 -11   9      221.44      249.89     17.75 o 
  -2 -11   9      442.55      438.37     24.21 o 
  -1 -11   9    16486.46    16711.26    306.22 o 
   0 -11   9     3691.31     3624.76     73.77 o 
   1 -11   9     2825.07     2938.42     83.22 o 
   2 -11   9      379.89      361.58     27.76 o 
   3 -11   9      263.49      262.05     31.29 o 
   4 -11   9      185.50      123.60     36.95 o 
   5 -11   9      139.64      161.11     42.65 o 
   6 -11   9       46.05       10.06     47.11 o 
   7 -11   9      764.17      696.44     76.85 o 
   8 -11   9       76.93        7.26     78.56 o 
   9 -11   9     4637.17     5136.58    282.35 o 
  10 -11   9      929.30     1004.87    156.08 o 
  11 -11   9     1012.59      813.71    180.63 o 
 -10 -10   9     4406.28     4844.19    316.54 o 
  -9 -10   9      805.42      737.84     79.18 o 
  -8 -10   9     3416.95     3167.23    118.46 o 
  -7 -10   9      883.93      875.50     55.90 o 
  -6 -10   9      176.86      200.96     37.87 o 
  -5 -10   9      174.81      225.43     26.50 o 
  -4 -10   9     3660.00     3725.16     93.09 o 
  -3 -10   9    11353.64    10940.63    178.62 o 
  -2 -10   9     9936.53     9957.52    190.45 o 
  -1 -10   9       28.76       33.66     37.21 o 
   0 -10   9    10467.47    10741.36    222.05 o 
   1 -10   9     2781.70     2787.88     68.14 o 
   2 -10   9     5932.72     5710.48    143.00 o 
   3 -10   9     1737.62     1700.92     60.45 o 
   4 -10   9       15.86       -5.84     34.40 o 
   5 -10   9      333.86      235.52     43.11 o 
   6 -10   9     6830.60     6876.25    179.73 o 
   7 -10   9     1355.58     1346.14     68.96 o 
   8 -10   9     4053.75     4024.39    160.69 o 
   9 -10   9     2575.59     2719.98    215.70 o 
  10 -10   9      137.91      294.62    152.57 o 
  11 -10   9       63.75       33.32    163.09 o 
 -10  -9   9       48.22      142.14    107.12 o 
  -9  -9   9     1976.16     1827.92     93.70 o 
  -8  -9   9     1222.48     1200.94     63.86 o 
  -7  -9   9     7878.22     8072.89    191.97 o 
  -6  -9   9     5537.43     4945.77    136.69 o 
  -5  -9   9     3263.00     3072.59    115.40 o 
  -4  -9   9    13362.23    13038.47    323.71 o 
  -3  -9   9       84.68      145.81     23.91 o 
  -2  -9   9     3289.65     3137.55     79.11 o 
  -1  -9   9    19856.81    20856.38    416.21 o 
   0  -9   9     2673.54     2671.55     73.94 o 
   1  -9   9     1235.87     1141.20     48.85 o 
   2  -9   9    10560.08    10037.25    150.82 o 
   3  -9   9     1363.46     1370.75     52.27 o 
   4  -9   9     1180.10     1096.14     49.21 o 
   5  -9   9     2766.28     2734.76    149.40 o 
   6  -9   9    20859.07    20816.44    558.87 o 
   7  -9   9       73.07       62.92     50.16 o 
   8  -9   9      144.04      156.83     73.78 o 
   9  -9   9     1053.33     1336.32    154.33 o 
  10  -9   9      667.81      901.40    150.82 o 
  11  -9   9     1026.03      955.76    171.86 o 
 -11  -8   9      179.04      320.18    114.46 o 
 -10  -8   9       43.09       80.94     73.00 o 
  -9  -8   9      199.67      229.26     66.53 o 
  -8  -8   9       11.05      -36.92     60.35 o 
  -7  -8   9      884.37      967.09     55.24 o 
  -6  -8   9     1400.05     1310.60     40.43 o 
  -5  -8   9     1021.53     1109.05     65.31 o 
  -4  -8   9     5386.26     5228.41    131.94 o 
  -3  -8   9     1223.54     1251.74     30.05 o 
  -2  -8   9      501.67      525.97     21.90 o 
  -1  -8   9     2361.23     2391.20    125.39 o 
   0  -8   9     1276.78     1234.60     91.19 o 
   1  -8   9     1588.63     1530.25     40.00 o 
   2  -8   9     2995.15     2820.09     53.95 o 
   3  -8   9     4496.58     4149.03     97.96 o 
   4  -8   9     4815.40     4491.31    101.43 o 
   5  -8   9     7423.58     7157.14    180.38 o 
   6  -8   9     4135.73     3863.58    115.00 o 
   7  -8   9      507.63      485.45     53.64 o 
   8  -8   9     5266.40     5348.83    190.91 o 
   9  -8   9        6.94       73.66    126.27 o 
  10  -8   9      578.79      506.82    142.05 o 
  11  -8   9      268.29      350.74    166.60 o 
 -11  -7   9        6.54      -44.16    107.86 o 
 -10  -7   9      947.94      875.38     87.28 o 
  -9  -7   9     2660.08     2658.59    131.03 o 
  -8  -7   9       28.16      111.12     58.09 o 
  -7  -7   9     9383.80     9154.66    175.38 o 
  -6  -7   9      253.56      306.75     28.43 o 
  -5  -7   9    12479.67    11843.90    195.11 o 
  -4  -7   9     9263.96     9092.72    140.70 o 
  -3  -7   9      280.07      257.79     17.38 o 
  -2  -7   9      110.86      118.12     21.28 o 
  -1  -7   9     1917.23     2159.19     88.02 o 
   0  -7   9       44.81       53.71     41.42 o 
   1  -7   9        8.09       93.26     15.09 o 
   2  -7   9      137.32      244.61     16.60 o 
   3  -7   9    16924.75    17022.74    369.06 o 
   4  -7   9     3709.41     3601.65     77.08 o 
   5  -7   9     3607.64     3606.29     80.41 o 
   6  -7   9      221.41      185.43     38.56 o 
   7  -7   9      663.82      737.10     56.33 o 
   8  -7   9     1014.25      890.97     85.46 o 
   9  -7   9     3265.81     3905.48    236.75 o 
  10  -7   9       87.67        3.51    145.56 o 
  11  -7   9     1013.89     1315.27    191.15 o 
 -11  -6   9     3506.44     3567.12    185.96 o 
 -10  -6   9     2189.07     2264.88    127.10 o 
  -9  -6   9      428.90      448.84     87.61 o 
  -8  -6   9      183.79      109.55     57.24 o 
  -7  -6   9     8411.56     8310.67    182.00 o 
  -6  -6   9      383.19      390.52     29.02 o 
  -5  -6   9     8758.39     8482.43    142.62 o 
  -4  -6   9     2530.86     2189.75     39.56 o 
  -3  -6   9    43007.26    40982.94    562.47 o 
  -2  -6   9     1419.19     1495.10     36.41 o 
  -1  -6   9       60.57      103.34     46.68 o 
   0  -6   9     5705.19     5752.42    120.72 o 
   1  -6   9     3856.78     3696.75     73.12 o 
   2  -6   9     3709.27     3959.93     70.99 o 
   3  -6   9       61.59       92.55     20.22 o 
   4  -6   9     6658.38     6588.16    127.05 o 
   5  -6   9    16309.28    15625.07    287.04 o 
   6  -6   9    13004.29    12859.94    271.13 o 
   7  -6   9      115.52      137.47     43.62 o 
   8  -6   9      182.07      201.32     70.55 o 
   9  -6   9      921.81      904.91    135.03 o 
  10  -6   9       27.09       42.09    136.79 o 
  11  -6   9     2524.66     2434.13    215.70 o 
 -11  -5   9       28.73      120.13    102.92 o 
 -10  -5   9      574.27      603.07     94.86 o 
  -9  -5   9     6217.27     6118.34    176.10 o 
  -8  -5   9     2049.87     2201.94    122.52 o 
  -7  -5   9     5853.34     5428.86    128.81 o 
  -6  -5   9     3338.60     3251.98     67.84 o 
  -5  -5   9      153.79      161.95     23.00 o 
  -4  -5   9     1333.14     1447.52     32.75 o 
  -3  -5   9    19654.04    19593.53    271.10 o 
  -2  -5   9     4618.74     5062.15     80.29 o 
  -1  -5   9    32367.69    32533.69    588.28 o 
   0  -5   9     2267.19     2183.38     39.49 o 
   1  -5   9      506.15      438.47     14.97 o 
   2  -5   9    42341.37    41905.62    719.30 o 
   3  -5   9     3745.13     3925.88    102.13 o 
   4  -5   9     5252.96     5209.01    104.05 o 
   5  -5   9       18.40       -8.69     28.17 o 
   6  -5   9     9574.35     9237.21    178.78 o 
   7  -5   9      245.58      311.47     43.50 o 
   8  -5   9     5999.16     5747.68    315.61 o 
   9  -5   9     2543.99     2727.00    199.92 o 
  10  -5   9      409.81      410.36    140.30 o 
  11  -5   9      577.10      622.56    178.88 o 
 -12  -4   9     3734.26     3793.92    324.43 o 
 -11  -4   9      583.21      662.29    105.98 o 
 -10  -4   9     9503.24     9874.51    315.37 o 
  -9  -4   9     1676.99     1738.49    122.90 o 
  -8  -4   9        9.32       52.12     51.77 o 
  -7  -4   9     1439.38     1403.51     54.46 o 
  -6  -4   9      948.77      821.30     31.06 o 
  -5  -4   9     2771.83     2677.42     51.06 o 
  -4  -4   9      742.05      718.30     20.39 o 
  -3  -4   9     9778.01     9752.08    137.70 o 
  -2  -4   9     7678.04     7588.43     96.54 o 
  -1  -4   9    38577.90    37793.79    562.15 o 
   0  -4   9     5375.65     5112.64     75.01 o 
   1  -4   9     1002.00     1243.72     41.14 o 
   2  -4   9     1993.14     1938.86     44.15 o 
   3  -4   9      190.08      172.20     22.77 o 
   4  -4   9     1387.72     1219.60     72.02 o 
   5  -4   9    10666.46    10224.08    193.02 o 
   6  -4   9     5652.57     5399.26    113.47 o 
   7  -4   9      355.89      412.49     55.00 o 
   8  -4   9      544.14      568.08     77.86 o 
   9  -4   9        2.82      -30.16     92.95 o 
  10  -4   9      819.90      824.24    163.09 o 
  11  -4   9     1126.28      817.22    182.38 o 
 -12  -3   9     1073.36     1001.36    184.14 o 
 -11  -3   9     1456.22     1670.92    356.88 o 
 -10  -3   9       57.59      126.14     87.10 o 
  -9  -3   9        0.44       -9.80     57.26 o 
  -8  -3   9    11416.75    11724.21    290.75 o 
  -7  -3   9     4453.93     4307.48    107.29 o 
  -6  -3   9      109.64      168.34     24.40 o 
  -5  -3   9     1507.93     1601.39     32.97 o 
  -4  -3   9     3927.19     3826.11     59.66 o 
  -3  -3   9      783.32      797.38     20.04 o 
  -2  -3   9    11839.98    12281.09    146.05 o 
  -1  -3   9      434.15      433.51     14.31 o 
   0  -3   9     3408.56     3550.65     54.87 o 
   1  -3   9     2469.81     2506.77     41.38 o 
   2  -3   9    34261.87    33349.18    487.07 o 
   3  -3   9    13813.31    13985.35    255.07 o 
   4  -3   9     1018.22      965.13     35.86 o 
   5  -3   9     8583.91     8240.97    159.38 o 
   6  -3   9      980.15      889.44     48.78 o 
   7  -3   9      743.72      699.61     59.39 o 
   8  -3   9     5193.16     4950.18    186.25 o 
   9  -3   9     1222.15     1328.27    103.86 o 
  10  -3   9     1052.48      890.88    163.09 o 
  11  -3   9      247.52      219.21    163.09 o 
 -12  -2   9      209.47       92.95    163.09 o 
 -11  -2   9       19.78      154.33    143.80 o 
 -10  -2   9      169.03      127.19     80.03 o 
  -9  -2   9     1731.02     1806.30    102.37 o 
  -8  -2   9     2115.94     1972.42     86.03 o 
  -7  -2   9      381.37      391.08     33.61 o 
  -6  -2   9      403.53      395.22     24.34 o 
  -5  -2   9       22.32       69.72     16.86 o 
  -4  -2   9     2678.68     2477.94     41.40 o 
  -3  -2   9      796.44      846.62     28.47 o 
  -2  -2   9      598.68      497.62     16.86 o 
  -1  -2   9    13707.39    14078.88    183.94 o 
   0  -2   9    18722.97    18809.90    263.24 o 
   1  -2   9     2175.06     2219.17     37.11 o 
   2  -2   9     3953.62     4027.76     59.87 o 
   3  -2   9     1687.75     1622.13     40.07 o 
   4  -2   9    10792.88    11270.69    207.50 o 
   5  -2   9       63.83       67.37     28.80 o 
   6  -2   9      670.07      664.20     40.47 o 
   7  -2   9     1592.13     1754.20     68.27 o 
   8  -2   9     3719.95     3533.30    124.02 o 
   9  -2   9     4833.05     4668.42    149.62 o 
  10  -2   9      355.16      363.52    101.97 o 
  11  -2   9       39.63       15.78    164.85 o 
 -12  -1   9      370.02      508.57    170.11 o 
 -11  -1   9     5633.14     5618.84    322.68 o 
 -10  -1   9       66.49       58.37     78.90 o 
  -9  -1   9     3025.46     3051.26    141.50 o 
  -8  -1   9      354.51      391.98     53.19 o 
  -7  -1   9      186.96      223.67     29.70 o 
  -6  -1   9       57.54       81.27     23.39 o 
  -5  -1   9     5981.75     6059.59     90.68 o 
  -4  -1   9       31.72       71.89     16.42 o 
  -3  -1   9     2061.36     2089.49     36.48 o 
  -2  -1   9      831.63      723.19     19.15 o 
  -1  -1   9    13330.99    12790.48    160.06 o 
   0  -1   9      526.02      545.84     16.18 o 
   1  -1   9    18869.14    19066.36    248.04 o 
   2  -1   9    14457.18    14471.62    203.01 o 
   3  -1   9      999.93      939.78     29.74 o 
   4  -1   9     1435.27     1387.63     41.77 o 
   5  -1   9     9822.19     9591.52    165.81 o 
   6  -1   9     7708.73     7544.13    167.06 o 
   7  -1   9     1897.57     1828.79     98.72 o 
   8  -1   9      502.92      526.26     67.41 o 
   9  -1   9      993.04     1027.93     91.00 o 
  10  -1   9     2447.07     2301.77    187.65 o 
  11  -1   9     1510.57     1532.73    213.95 o 
 -12   0   9       23.20      -59.63    159.59 o 
 -11   0   9     2354.17     2183.35    187.65 o 
 -10   0   9        1.54      -54.36    119.25 o 
  -9   0   9     1159.33     1343.66     87.61 o 
  -8   0   9       91.62       59.13     50.22 o 
  -7   0   9      930.25      938.28     39.83 o 
  -6   0   9      404.64      378.89     25.96 o 
  -5   0   9     2588.00     2585.58     47.50 o 
  -4   0   9     3551.75     3522.54     54.11 o 
  -3   0   9    46425.09    45298.27    617.62 o 
  -2   0   9      160.06      235.56     18.39 o 
  -1   0   9     8906.68     9301.82    111.28 o 
   0   0   9      174.70      147.06     14.43 o 
   1   0   9     6266.63     6110.84     85.26 o 
   2   0   9        1.03       48.86     19.85 o 
   3   0   9    16581.23    16669.26    231.49 o 
   4   0   9     2102.15     2128.70     57.47 o 
   5   0   9    14826.66    14464.16    268.09 o 
   6   0   9     3665.17     3614.00    100.18 o 
   7   0   9     3213.75     2927.68    104.44 o 
   8   0   9      283.53      411.48     64.31 o 
   9   0   9     2182.14     2067.65     96.37 o 
  10   0   9      511.51      675.43    116.62 o 
  11   0   9     1782.42     1666.01    210.44 o 
 -12   1   9      295.45      282.35    168.35 o 
 -11   1   9      123.48      285.85    140.30 o 
 -10   1   9       19.62       12.28    129.77 o 
  -9   1   9      638.91      540.14    126.27 o 
  -8   1   9      671.79      692.31     60.64 o 
  -7   1   9     2434.41     2470.87     77.51 o 
  -6   1   9    15126.37    15090.20    250.94 o 
  -5   1   9      754.29      774.81     27.66 o 
  -4   1   9      738.83      696.84     25.16 o 
  -3   1   9     2182.75     2322.41     42.48 o 
  -2   1   9     6350.26     6347.03     82.16 o 
  -1   1   9     1723.80     1840.43     32.16 o 
   0   1   9     4793.67     5356.26     71.38 o 
   1   1   9      921.40     1002.27     29.38 o 
   2   1   9     5682.52     5485.19     79.47 o 
   3   1   9     3612.58     3639.81     68.74 o 
   4   1   9     2646.90     2536.34     61.23 o 
   5   1   9       35.40       55.76     40.68 o 
   6   1   9     6502.76     6432.84    205.50 o 
   7   1   9     1500.91     1567.15    127.47 o 
   8   1   9      317.07      305.07     65.02 o 
   9   1   9       84.58      141.65     68.08 o 
  10   1   9       31.57      117.16     99.02 o 
 -12   2   9      420.54      333.20    159.59 o 
 -11   2   9       30.89       87.68    149.06 o 
 -10   2   9      307.25      543.65    143.80 o 
  -9   2   9      692.92      768.12    136.79 o 
  -8   2   9     1465.23     1429.85     92.07 o 
  -7   2   9       74.80       83.46     36.55 o 
  -6   2   9    25739.32    24337.88    494.07 o 
  -5   2   9     1850.06     1919.88     50.96 o 
  -4   2   9      354.18      359.31     25.77 o 
  -3   2   9     4355.91     4483.15     75.47 o 
  -2   2   9      305.63      294.80     18.20 o 
  -1   2   9     7614.39     7271.34     99.35 o 
   0   2   9    18102.43    17253.17    213.91 o 
   1   2   9       87.48      117.47     18.88 o 
   2   2   9     4404.12     4084.34     60.84 o 
   3   2   9     1562.43     1560.11     39.36 o 
   4   2   9     5578.11     5463.73    103.38 o 
   5   2   9      935.45      903.72     48.81 o 
   6   2   9       10.69       54.70     42.64 o 
   7   2   9      432.90      371.37     62.17 o 
   8   2   9       33.29      121.17     74.09 o 
   9   2   9       12.69      115.01     68.32 o 
  10   2   9     5254.41     5531.20    230.85 o 
 -12   3   9      415.75      713.75    170.11 o 
 -11   3   9     3874.80     4457.90    296.37 o 
 -10   3   9      615.78      704.99    143.80 o 
  -9   3   9     9512.83     9946.96    468.24 o 
  -8   3   9     1742.04     1785.82     99.87 o 
  -7   3   9       70.05       85.15     66.99 o 
  -6   3   9       77.60       50.68     46.58 o 
  -5   3   9     2187.30     1986.37     57.26 o 
  -4   3   9     2750.55     2398.41     55.80 o 
  -3   3   9    28115.43    28056.19    410.72 o 
  -2   3   9     7385.16     7394.42    101.89 o 
  -1   3   9      367.27      428.68     21.46 o 
   0   3   9     1866.54     1910.33     35.69 o 
   1   3   9     3041.14     3112.30     50.30 o 
   2   3   9       53.48       44.46     20.38 o 
   3   3   9    15817.97    15758.56    261.06 o 
   4   3   9      453.92      462.26     41.35 o 
   5   3   9     6904.35     7181.05    160.34 o 
   6   3   9      822.38      908.43     80.74 o 
   7   3   9     3263.36     3467.03    121.61 o 
   8   3   9      102.87      245.74     69.07 o 
   9   3   9     1734.06     1718.31    125.99 o 
  10   3   9      938.24     1154.43    323.56 o 
 -11   4   9      472.84      526.11    164.85 o 
 -10   4   9     2796.52     2905.87    217.46 o 
  -9   4   9      165.61      247.27    133.28 o 
  -8   4   9      411.58      321.16     77.14 o 
  -7   4   9     1017.44      811.93     79.10 o 
  -6   4   9    11478.18    10966.88    277.05 o 
  -5   4   9     8056.60     8063.98    154.64 o 
  -4   4   9     3402.91     3261.39     68.12 o 
  -3   4   9      656.11      530.51     27.07 o 
  -2   4   9     7914.83     8150.26    113.05 o 
  -1   4   9      126.70      143.75     19.24 o 
   0   4   9    17977.01    17816.78    222.40 o 
   1   4   9     3860.18     3930.31     62.52 o 
   2   4   9      250.48      262.18     25.88 o 
   3   4   9    10121.99    10254.24    213.34 o 
   4   4   9       13.32       30.96     39.56 o 
   5   4   9     1956.83     1974.38     70.07 o 
   6   4   9      421.09      549.73     62.95 o 
   7   4   9     3935.02     4110.75    142.24 o 
   8   4   9      804.57      855.28    105.28 o 
   9   4   9       72.79      333.20    164.85 o 
 -11   5   9     2524.78     2644.57    224.47 o 
 -10   5   9      753.93      747.07    150.82 o 
  -9   5   9     6229.13     6589.21    240.22 o 
  -8   5   9        1.69      -67.36     75.52 o 
  -7   5   9       39.65       98.06    119.25 o 
  -6   5   9     2584.33     2344.31    118.74 o 
  -5   5   9      417.55      333.61     36.51 o 
  -4   5   9     2930.16     2875.85     63.81 o 
  -3   5   9    11097.24    11244.06    185.56 o 
  -2   5   9       21.36        7.14     23.89 o 
  -1   5   9     1143.19     1105.76     29.52 o 
   0   5   9      121.12      160.49     23.45 o 
   1   5   9     1503.61     1600.43     59.79 o 
   2   5   9      741.00      777.17     44.40 o 
   3   5   9      938.10      840.57     50.12 o 
   4   5   9     5399.96     5604.25    151.62 o 
   5   5   9     5456.06     5739.57    167.36 o 
   6   5   9      784.39      758.80     69.28 o 
   7   5   9     4763.44     4747.93    249.00 o 
   8   5   9      146.22      233.35    103.47 o 
   9   5   9     2261.25     2356.28    271.82 o 
 -11   6   9      496.00      447.19    170.11 o 
 -10   6   9      149.03      287.61    140.30 o 
  -9   6   9       22.75      135.88     89.74 o 
  -8   6   9       48.66      134.77     83.53 o 
  -7   6   9     2593.91     2787.52    105.07 o 
  -6   6   9     3117.24     2944.60    100.49 o 
  -5   6   9     6298.30     6018.67    158.55 o 
  -4   6   9     1184.77     1234.55     46.30 o 
  -3   6   9     7526.17     7225.35    136.50 o 
  -2   6   9     6404.96     6348.10    111.80 o 
  -1   6   9     2358.98     2384.08     86.01 o 
   0   6   9       22.76       36.78     27.41 o 
   1   6   9      298.87      289.77     34.74 o 
   2   6   9     1142.16     1129.87     53.71 o 
   3   6   9      771.94      739.52     47.68 o 
   4   6   9     2437.28     2477.88    102.10 o 
   5   6   9       13.25       56.45     62.78 o 
   6   6   9     4130.79     4107.65    137.52 o 
   7   6   9       98.70      204.06     71.85 o 
   8   6   9      144.04      266.07    106.98 o 
 -11   7   9       32.82       75.41    166.60 o 
 -10   7   9      342.08      480.51    159.59 o 
  -9   7   9      767.45     1013.93     77.71 o 
  -8   7   9      324.05      245.60     64.57 o 
  -7   7   9     3828.18     3744.60    183.42 o 
  -6   7   9     4051.70     4237.56    135.43 o 
  -5   7   9     3461.54     3315.29    110.72 o 
  -4   7   9       78.17       79.13     41.13 o 
  -3   7   9     1135.83     1106.52     45.41 o 
  -2   7   9     3479.61     3563.65     82.74 o 
  -1   7   9      339.65      359.31     36.49 o 
   0   7   9     1277.30     1331.07     48.04 o 
   1   7   9    10939.17    10849.26    197.78 o 
   2   7   9       55.96       85.27     42.08 o 
   3   7   9      101.16       71.00     60.56 o 
   4   7   9     2297.91     2265.57    100.00 o 
   5   7   9     2609.03     2665.60    110.54 o 
   6   7   9      728.24      954.72     80.53 o 
   7   7   9     2317.58     2565.01    186.77 o 
   8   7   9       40.66      -36.35    114.51 o 
 -10   8   9      305.37      322.95     90.02 o 
  -9   8   9     1553.77     1566.37     88.00 o 
  -8   8   9     6673.97     6517.28    179.49 o 
  -7   8   9      628.36      783.06     68.31 o 
  -6   8   9     8454.74     7960.47    204.29 o 
  -5   8   9     4542.69     4587.52    135.79 o 
  -4   8   9        0.18      -26.52     44.32 o 
  -3   8   9     1015.34      927.22     52.87 o 
  -2   8   9     3694.90     3591.06     86.14 o 
  -1   8   9     2461.43     2646.35     73.47 o 
   0   8   9     4458.96     4168.20     94.88 o 
   1   8   9      125.76      194.61     39.96 o 
   2   8   9    10384.57     9943.93    252.38 o 
   3   8   9     9644.21     9433.82    296.62 o 
   4   8   9     1030.68     1045.63     74.99 o 
   5   8   9       19.64       36.74     67.66 o 
   6   8   9       16.06       70.35    102.83 o 
   7   8   9     1975.53     1832.56    136.25 o 
  -9   9   9     2494.03     2753.60    112.40 o 
  -8   9   9      257.23      361.84     71.05 o 
  -7   9   9       17.19       62.09     64.68 o 
  -6   9   9     2027.94     1943.51    110.05 o 
  -5   9   9     2871.42     2718.50    207.98 o 
  -4   9   9     3743.93     3927.72    126.72 o 
  -3   9   9     1467.24     1483.84     64.01 o 
  -2   9   9       29.17       29.01     50.12 o 
  -1   9   9     1121.84     1090.30     51.09 o 
   0   9   9     1691.80     1603.70     83.53 o 
   1   9   9      443.78      385.49     53.10 o 
   2   9   9        9.39      -55.28     64.71 o 
   3   9   9     1164.38     1260.88     83.06 o 
   4   9   9      677.59      674.81     74.62 o 
   5   9   9     2684.56     2799.35    154.08 o 
   6   9   9       30.26      -39.35    109.61 o 
  -9  10   9        2.40      -27.24     88.24 o 
  -8  10   9       77.89       63.46     72.01 o 
  -7  10   9      298.70      278.70     71.50 o 
  -6  10   9      330.45      265.16     91.68 o 
  -5  10   9      579.67      609.64     69.24 o 
  -4  10   9     3220.08     3150.20    116.25 o 
  -3  10   9     2000.62     1955.50     86.92 o 
  -2  10   9      839.06      869.46     60.16 o 
  -1  10   9     4392.06     4287.20    117.22 o 
   0  10   9      444.06      368.17     58.40 o 
   1  10   9      177.57      141.99     68.27 o 
   2  10   9     1150.52     1013.93    107.78 o 
   3  10   9     3974.16     3873.98    186.62 o 
   4  10   9      170.30      266.56    102.92 o 
   5  10   9      357.32      338.93    111.52 o 
  -8  11   9      604.62      569.79     82.93 o 
  -7  11   9      811.77      609.43     76.33 o 
  -6  11   9     2142.91     2196.81    114.36 o 
  -5  11   9      182.09      155.33     71.60 o 
  -4  11   9      393.86      361.55     71.01 o 
  -3  11   9      271.02      329.66     70.28 o 
  -2  11   9     1319.30     1350.60     86.04 o 
  -1  11   9      888.82      927.27     78.64 o 
   0  11   9      647.07      628.74    106.03 o 
   1  11   9     4537.95     5017.24    216.86 o 
   2  11   9      627.02      675.40    113.05 o 
   3  11   9     1260.53     1385.89    127.80 o 
   4  11   9      336.77      324.16    110.98 o 
  -7  12   9      157.00       78.98     79.04 o 
  -6  12   9      607.81      515.34     81.50 o 
  -5  12   9     1961.19     1849.38     95.89 o 
  -4  12   9      519.54      474.91     78.04 o 
  -3  12   9     1084.29     1072.19    109.28 o 
  -2  12   9       19.87       23.42     74.81 o 
  -1  12   9        0.16       10.57     76.87 o 
   0  12   9      705.34      552.50    115.74 o 
   1  12   9      200.94      285.40    111.36 o 
   2  12   9     1174.29     1320.77    130.47 o 
   3  12   9      386.82      384.06    114.08 o 
  -5  13   9      828.13      825.24     87.59 o 
  -4  13   9      344.24      281.55     82.53 o 
  -3  13   9     2342.94     2424.59    111.46 o 
  -2  13   9     2180.24     2536.42    112.88 o 
  -1  13   9      129.23       64.89    106.84 o 
   0  13   9      383.39      436.11    115.11 o 
   1  13   9      140.24      221.39    114.66 o 
  -1 -20  10      640.31      738.77     69.36 o 
   0 -20  10       20.76      -13.81     56.21 o 
   1 -20  10      461.05      434.63     59.51 o 
   2 -20  10      602.00      594.93     60.40 o 
   3 -20  10      703.36      634.54     93.82 o 
   4 -20  10      215.43      135.42     87.42 o 
  -3 -19  10      155.49       69.12     75.94 o 
  -2 -19  10      402.66      436.25     59.75 o 
  -1 -19  10      416.22      407.49     56.64 o 
   0 -19  10      145.19      100.24     45.47 o 
   1 -19  10     1831.86     1638.97     86.71 o 
   2 -19  10       69.35       94.15     52.68 o 
   3 -19  10     2390.19     2422.49    197.43 o 
   4 -19  10        2.65       28.74     78.74 o 
   5 -19  10       45.86       96.45     79.36 o 
   6 -19  10      297.88      374.06     93.00 o 
  -4 -18  10       54.49      137.51     62.06 o 
  -3 -18  10      580.68      558.85     59.40 o 
  -2 -18  10     1610.06     1458.26     58.24 o 
  -1 -18  10     4195.34     4388.75    106.18 o 
   0 -18  10      112.76      139.68     41.40 o 
   1 -18  10     5867.55     6002.87    153.62 o 
   2 -18  10       79.51      103.69     41.95 o 
   3 -18  10        0.65       26.60     49.41 o 
   4 -18  10     1427.00     1436.37     92.38 o 
   5 -18  10      206.90      194.59     78.68 o 
   6 -18  10      270.27      286.14     86.18 o 
   7 -18  10     1384.70     1374.26    105.89 o 
  -5 -17  10      247.89      247.77     63.83 o 
  -4 -17  10      612.63      575.07     53.57 o 
  -3 -17  10        3.37       12.06     44.87 o 
  -2 -17  10     1606.31     1497.52     49.73 o 
  -1 -17  10        3.54        6.06     38.36 o 
   0 -17  10     1499.28     1591.05     56.16 o 
   1 -17  10     5317.72     5258.39    113.36 o 
   2 -17  10      932.49      846.48     44.48 o 
   3 -17  10     1136.30     1128.12     56.08 o 
   4 -17  10     1883.22     1756.23    111.79 o 
   5 -17  10      617.35      646.56     81.22 o 
   6 -17  10     3194.52     3314.22    145.61 o 
   7 -17  10      374.94      501.58     88.61 o 
   8 -17  10     2642.40     2553.38    194.66 o 
  -6 -16  10     2443.24     2689.45     99.19 o 
  -5 -16  10     6525.65     6391.64    181.68 o 
  -4 -16  10     1136.48     1248.69     69.11 o 
  -3 -16  10     4497.61     4586.62    117.90 o 
  -2 -16  10     1665.85     1609.85     55.15 o 
  -1 -16  10      274.75      332.06     37.97 o 
   0 -16  10        4.02       38.33     36.58 o 
   1 -16  10      876.27      792.34     39.73 o 
   2 -16  10       14.36       48.91     39.19 o 
   3 -16  10    11442.13    11704.58    271.60 o 
   4 -16  10     1956.30     1947.21     82.30 o 
   5 -16  10     6190.46     6054.87    184.09 o 
   6 -16  10      532.89      464.15     93.82 o 
   7 -16  10       95.36      106.76     85.93 o 
   8 -16  10       69.26      112.24    128.02 o 
   9 -16  10     1662.75     1601.12    171.86 o 
  -7 -15  10     3085.39     3460.44    176.59 o 
  -6 -15  10     1527.13     1440.09     73.09 o 
  -5 -15  10     1735.49     1793.66     63.79 o 
  -4 -15  10     2102.91     2152.54     81.42 o 
  -3 -15  10     1148.81     1086.89     43.15 o 
  -2 -15  10       93.13      130.72     31.04 o 
  -1 -15  10       38.87       42.50     31.51 o 
   0 -15  10      257.86      416.11     38.20 o 
   1 -15  10      314.26      309.19     37.37 o 
   2 -15  10     1037.10      977.88     45.10 o 
   3 -15  10     1245.20     1281.48     72.90 o 
   4 -15  10      302.51      235.96     48.45 o 
   5 -15  10       27.47       45.40     52.10 o 
   6 -15  10     1812.70     1642.01    120.13 o 
   7 -15  10       23.45        6.41     77.44 o 
   8 -15  10      101.17      188.09     87.36 o 
   9 -15  10      271.14      296.37    140.30 o 
  -8 -14  10     2087.01     2205.33    132.31 o 
  -7 -14  10      120.16      183.18     60.93 o 
  -6 -14  10      205.53      293.44     57.24 o 
  -5 -14  10      296.17      402.94     45.62 o 
  -4 -14  10       40.44       21.62     39.58 o 
  -3 -14  10        2.86       39.89     30.15 o 
  -2 -14  10      171.60      183.41     32.17 o 
  -1 -14  10      258.94      315.16     26.99 o 
   0 -14  10    10181.20    10717.71    199.69 o 
   1 -14  10     1447.25     1527.57     55.64 o 
   2 -14  10    10221.60    10461.67    218.77 o 
   3 -14  10      265.48      301.45     38.42 o 
   4 -14  10        0.06       12.40     44.48 o 
   5 -14  10        0.24      -34.59     47.60 o 
   6 -14  10      283.86      237.08     55.27 o 
   7 -14  10     2388.17     2549.00    130.61 o 
   8 -14  10      387.18      441.85    129.77 o 
   9 -14  10      521.93      733.04    136.79 o 
  10 -14  10     3219.29     4175.55    277.08 o 
  -8 -13  10      183.55      112.10     74.44 o 
  -7 -13  10     5825.35     5993.25    274.64 o 
  -6 -13  10     2629.29     2754.85     83.61 o 
  -5 -13  10     5171.70     5118.84    142.03 o 
  -4 -13  10     2653.52     2737.08     74.48 o 
  -3 -13  10      704.03      781.72     43.36 o 
  -2 -13  10      314.77      345.40     27.06 o 
  -1 -13  10      117.43      106.30     23.35 o 
   0 -13  10       26.52       84.03     28.35 o 
   1 -13  10      355.86      462.15     31.39 o 
   2 -13  10     2197.30     2281.95     65.57 o 
   3 -13  10    11200.81    10973.77    272.36 o 
   4 -13  10     3231.89     3512.29    104.80 o 
   5 -13  10      598.46      566.86     51.49 o 
   6 -13  10        6.21       -7.93     50.07 o 
   7 -13  10       17.85       53.51     73.71 o 
   8 -13  10     1115.78     1297.87     99.68 o 
   9 -13  10     2052.23     2057.09    180.63 o 
  10 -13  10        4.55       80.67    138.54 o 
  -9 -12  10      361.38      393.68     83.99 o 
  -8 -12  10       62.98      134.91     61.71 o 
  -7 -12  10      307.26      311.31     63.17 o 
  -6 -12  10       76.57      114.32     42.37 o 
  -5 -12  10     1620.23     1585.65     53.17 o 
  -4 -12  10     1451.52     1594.53     52.02 o 
  -3 -12  10     3416.53     3401.13     92.91 o 
  -2 -12  10      120.84       76.39     23.78 o 
  -1 -12  10     1551.20     1570.56     49.15 o 
   0 -12  10    10644.86    10913.42    224.90 o 
   1 -12  10      639.71      716.16     36.20 o 
   2 -12  10     1567.75     1485.11     50.41 o 
   3 -12  10      756.19      701.54     38.51 o 
   4 -12  10      994.62      937.97     71.86 o 
   5 -12  10     1390.39     1330.02     66.72 o 
   6 -12  10      205.15      171.54     63.99 o 
   7 -12  10     2006.13     2262.88    207.81 o 
   8 -12  10      655.23      724.13     89.74 o 
   9 -12  10       37.50      -47.35    133.28 o 
  10 -12  10      375.65      406.86    143.80 o 
  -9 -11  10       27.08      -66.80     76.83 o 
  -8 -11  10      852.37      857.97     64.08 o 
  -7 -11  10       24.70      -23.14     50.41 o 
  -6 -11  10      378.56      425.33     41.76 o 
  -5 -11  10      389.80      375.41     35.99 o 
  -4 -11  10       68.43       84.02     24.32 o 
  -3 -11  10    12662.03    12562.89    204.35 o 
  -2 -11  10      421.65      475.96     28.99 o 
  -1 -11  10     3069.69     3186.59     90.82 o 
   0 -11  10     1280.93     1335.84     40.82 o 
   1 -11  10    10815.06    10877.29    222.28 o 
   2 -11  10     5153.24     4861.74    108.56 o 
   3 -11  10      513.98      488.98     37.38 o 
   4 -11  10      250.77      225.09     39.09 o 
   5 -11  10     2302.07     2215.09    114.46 o 
   6 -11  10     3977.44     3905.45    126.06 o 
   7 -11  10      139.85      135.08     71.29 o 
   8 -11  10      224.11      251.42     79.10 o 
   9 -11  10     2839.90     3163.67    233.24 o 
  10 -11  10      273.60      441.93    154.33 o 
  11 -11  10      324.29      389.32    175.37 o 
 -10 -10  10     1614.36     1869.22    143.80 o 
  -9 -10  10     1359.33     1250.86     90.63 o 
  -8 -10  10     1425.22     1343.76     87.58 o 
  -7 -10  10      192.04      196.09     42.16 o 
  -6 -10  10     1402.48     1434.53     68.62 o 
  -5 -10  10     2609.33     2599.07     79.29 o 
  -4 -10  10       48.44       51.51     26.39 o 
  -3 -10  10     1126.73     1257.63     34.57 o 
  -2 -10  10     1212.08     1252.83     36.96 o 
  -1 -10  10    12726.58    13135.33    265.38 o 
   0 -10  10     2273.48     2275.57     66.97 o 
   1 -10  10       95.70      116.45     19.55 o 
   2 -10  10     1382.64     1440.01     36.86 o 
   3 -10  10     5257.07     4955.88    130.19 o 
   4 -10  10      710.78      704.70     76.40 o 
   5 -10  10     5791.08     5614.97    148.08 o 
   6 -10  10     1140.94     1119.13     65.37 o 
   7 -10  10     4644.97     4726.63    157.17 o 
   8 -10  10      182.89      208.93     79.92 o 
   9 -10  10     1698.72     1904.51    171.86 o 
  10 -10  10        2.91     -108.73    143.80 o 
  11 -10  10       15.76      -26.31    166.60 o 
 -10  -9  10      840.95      928.03    124.08 o 
  -9  -9  10       73.97       48.70     66.67 o 
  -8  -9  10      288.77      305.53     52.86 o 
  -7  -9  10     6764.16     6568.73    216.50 o 
  -6  -9  10     1596.61     1631.94     52.62 o 
  -5  -9  10     3549.08     3270.35     82.72 o 
  -4  -9  10     5065.77     5011.60    149.11 o 
  -3  -9  10        5.01       52.27     17.52 o 
  -2  -9  10    12147.18    12327.02    201.34 o 
  -1  -9  10       21.19      101.65     46.39 o 
   0  -9  10     5616.93     5919.57    204.31 o 
   1  -9  10     6888.42     6689.83    141.09 o 
   2  -9  10     7922.20     7657.53    116.50 o 
   3  -9  10     1179.82     1094.74     38.65 o 
   4  -9  10     2751.66     2589.19     79.97 o 
   5  -9  10       60.99       25.31     40.60 o 
   6  -9  10     3335.86     3109.35    101.53 o 
   7  -9  10     4269.18     4148.00    140.66 o 
   8  -9  10     2777.85     2769.45    138.16 o 
   9  -9  10      109.45       -1.75    128.02 o 
  10  -9  10     2090.58     2032.53    192.91 o 
  11  -9  10     1401.79     1094.31    177.12 o 
 -11  -8  10      457.54      490.15    116.94 o 
 -10  -8  10     1659.09     1578.74    157.80 o 
  -9  -8  10      898.67      973.19     79.07 o 
  -8  -8  10     8096.95     8679.58    475.89 o 
  -7  -8  10     5168.57     5001.94    162.51 o 
  -6  -8  10      945.66     1008.63     45.79 o 
  -5  -8  10     4006.68     3958.99     76.85 o 
  -4  -8  10     4177.95     4030.72     72.41 o 
  -3  -8  10     1584.54     1590.87     40.96 o 
  -2  -8  10     3219.27     2945.67     61.95 o 
  -1  -8  10    11734.07    11812.13    333.13 o 
   0  -8  10    35247.73    36274.04    982.10 o 
   1  -8  10     3252.41     3087.35     80.24 o 
   2  -8  10     3855.69     3552.37     85.39 o 
   3  -8  10     1011.23      836.79     33.09 o 
   4  -8  10      359.02      325.69     31.92 o 
   5  -8  10     6832.50     6786.58    287.23 o 
   6  -8  10      877.38      979.17    108.03 o 
   7  -8  10     9348.69     9155.42    233.97 o 
   8  -8  10     1286.77     1311.58    123.64 o 
   9  -8  10    11525.70    12068.94    550.66 o 
  10  -8  10      707.36      918.94    163.09 o 
  11  -8  10       52.09        1.75    164.85 o 
 -11  -7  10       65.77      167.17    108.93 o 
 -10  -7  10       35.84       17.38     95.27 o 
  -9  -7  10      446.42      392.87     69.28 o 
  -8  -7  10      216.97      153.69     58.95 o 
  -7  -7  10      704.84      597.16     39.16 o 
  -6  -7  10    13131.27    12964.07    214.58 o 
  -5  -7  10    10478.08     9912.75    165.22 o 
  -4  -7  10     9941.64     9601.80    145.57 o 
  -3  -7  10      699.72      682.59     22.00 o 
  -2  -7  10      411.92      420.74     23.34 o 
  -1  -7  10     9782.20     9584.31    219.40 o 
   0  -7  10     6222.36     6383.82    139.07 o 
   1  -7  10     3157.48     3167.01     64.24 o 
   2  -7  10    27795.27    27479.18    436.35 o 
   3  -7  10      352.65      322.64     27.39 o 
   4  -7  10     9361.62     9035.24    188.77 o 
   5  -7  10       15.10       95.09     34.05 o 
   6  -7  10     1675.13     1832.57     80.11 o 
   7  -7  10       68.58       24.19     52.82 o 
   8  -7  10      706.79      790.62     87.10 o 
   9  -7  10      719.69      719.02    140.30 o 
  10  -7  10      327.31      441.93    147.31 o 
  11  -7  10        4.90       24.55    166.60 o 
 -11  -6  10      168.35      275.41    106.56 o 
 -10  -6  10      239.85      218.95     94.02 o 
  -9  -6  10      817.82      944.72     74.06 o 
  -8  -6  10      533.21      653.04     63.20 o 
  -7  -6  10     2419.09     2450.29     67.03 o 
  -6  -6  10     2214.96     2050.86     57.54 o 
  -5  -6  10      660.83      635.23     28.44 o 
  -4  -6  10     4230.14     4019.01     67.11 o 
  -3  -6  10       25.07       56.95     14.70 o 
  -2  -6  10     4044.65     4364.77     70.55 o 
  -1  -6  10       25.33       47.92     15.61 o 
   0  -6  10       73.21      130.16     30.65 o 
   1  -6  10       60.77      106.81     13.68 o 
   2  -6  10      563.62      742.46     24.97 o 
   3  -6  10     3846.41     3774.75     94.62 o 
   4  -6  10     2532.87     2385.90     75.15 o 
   5  -6  10        0.46       -7.61     29.09 o 
   6  -6  10     1470.57     1525.72     88.59 o 
   7  -6  10      100.86      167.41     69.86 o 
   8  -6  10      534.12      573.70    168.35 o 
   9  -6  10     3924.69     4044.02    261.30 o 
  10  -6  10     5174.75     4962.96    292.87 o 
  11  -6  10      999.24     1167.96    182.38 o 
 -11  -5  10      610.12      588.26    106.56 o 
 -10  -5  10        1.33       29.38     88.66 o 
  -9  -5  10     4461.88     4648.12    146.68 o 
  -8  -5  10     5042.11     4925.04    145.71 o 
  -7  -5  10     3527.89     3409.78     81.36 o 
  -6  -5  10       82.63      103.78     29.31 o 
  -5  -5  10     3927.21     3926.83     67.56 o 
  -4  -5  10     2898.50     2863.37     51.95 o 
  -3  -5  10      385.34      519.09     18.08 o 
  -2  -5  10     4635.02     4541.19     73.72 o 
  -1  -5  10     7742.74     7240.42    112.57 o 
   0  -5  10     2587.40     2688.28     49.17 o 
   1  -5  10    29663.34    29405.76    412.36 o 
   2  -5  10     9806.76    10114.76    178.34 o 
   3  -5  10     2064.30     2152.66     94.67 o 
   4  -5  10     4733.58     4401.62     92.05 o 
   5  -5  10     8473.23     7888.60    153.23 o 
   6  -5  10        3.65       46.58     38.17 o 
   7  -5  10     1635.09     1777.39    129.77 o 
   8  -5  10      258.66      284.10    113.99 o 
   9  -5  10     3020.67     2898.86    233.24 o 
  10  -5  10     1804.20     1634.44    187.65 o 
  11  -5  10      656.37      641.85    171.86 o 
 -11  -4  10       31.40       64.69    100.92 o 
 -10  -4  10      306.79      257.03     91.66 o 
  -9  -4  10     3312.61     3202.54    119.23 o 
  -8  -4  10      373.66      250.79     55.32 o 
  -7  -4  10      530.60      519.65     37.34 o 
  -6  -4  10     6662.19     6531.38    113.60 o 
  -5  -4  10     3814.28     3683.98     64.01 o 
  -4  -4  10     2071.65     2093.39     39.58 o 
  -3  -4  10     5456.98     5464.97     81.16 o 
  -2  -4  10       58.90       85.13     12.26 o 
  -1  -4  10     9419.38     9676.93    130.04 o 
   0  -4  10      217.50      185.11     18.17 o 
   1  -4  10      493.58      521.82     20.38 o 
   2  -4  10     4152.73     4100.41     72.85 o 
   3  -4  10     3417.82     3334.12     64.70 o 
   4  -4  10        0.48       42.98     27.33 o 
   5  -4  10     1843.35     1839.10     56.22 o 
   6  -4  10     1179.38     1113.23     51.61 o 
   7  -4  10    31452.43    29983.50    709.50 o 
   8  -4  10      268.10       63.13    124.51 o 
   9  -4  10     1865.47     1829.10    184.14 o 
  10  -4  10      118.97      240.26    150.82 o 
  11  -4  10      325.53      406.86    178.88 o 
 -12  -3  10     1216.49     1387.17    196.41 o 
 -11  -3  10      165.28       82.42    145.56 o 
 -10  -3  10     3189.77     3677.36    198.17 o 
  -9  -3  10     1385.44     1579.87    103.47 o 
  -8  -3  10      836.43      771.09     65.18 o 
  -7  -3  10      545.39      517.06     36.46 o 
  -6  -3  10       58.62       91.55     26.22 o 
  -5  -3  10     7187.37     7152.40    111.74 o 
  -4  -3  10     6600.06     6458.82     94.15 o 
  -3  -3  10     8031.36     8068.86    115.10 o 
  -2  -3  10    10530.63    10395.13    130.81 o 
  -1  -3  10       58.53       76.79     15.32 o 
   0  -3  10    14483.84    15114.67    212.58 o 
   1  -3  10      405.16      395.12     17.37 o 
   2  -3  10     1477.03     1526.86     52.80 o 
   3  -3  10      132.11      190.81     21.97 o 
   4  -3  10    23379.90    23239.97    413.61 o 
   5  -3  10      276.21      336.77     46.29 o 
   6  -3  10     2819.74     2924.33     86.67 o 
   7  -3  10       11.18       11.79     53.59 o 
   8  -3  10      415.23      423.07    122.76 o 
   9  -3  10     1555.78     1521.63    106.11 o 
  10  -3  10     3312.34     3039.16    236.75 o 
  11  -3  10      619.87      469.99    175.37 o 
 -12  -2  10     3592.04     3577.54    280.59 o 
 -11  -2  10       67.17     -119.25    142.05 o 
 -10  -2  10        3.37       22.49     84.13 o 
  -9  -2  10     1213.92     1428.45    105.22 o 
  -8  -2  10     4468.21     4829.59    143.68 o 
  -7  -2  10     6848.39     6828.56    134.89 o 
  -6  -2  10    11790.15    11599.47    192.09 o 
  -5  -2  10     3744.27     3728.18     61.01 o 
  -4  -2  10    12656.92    12459.45    164.57 o 
  -3  -2  10     6462.80     6539.57     95.47 o 
  -2  -2  10      373.69      414.39     18.81 o 
  -1  -2  10       55.85      132.53     12.54 o 
   0  -2  10    18662.11    18367.33    238.49 o 
   1  -2  10     8697.54     8336.47    112.39 o 
   2  -2  10      195.70      231.93     18.37 o 
   3  -2  10      236.14      258.98     23.15 o 
   4  -2  10     3489.54     3314.53     77.45 o 
   5  -2  10     2033.41     2000.13     89.02 o 
   6  -2  10       84.24       40.71     41.25 o 
   7  -2  10    11604.34    11007.75    324.43 o 
   8  -2  10      401.71      447.68     63.80 o 
   9  -2  10     3097.31     3135.59    306.90 o 
  10  -2  10      128.89      249.02    157.83 o 
  11  -2  10       21.57      -91.19    170.11 o 
 -12  -1  10      269.59      266.56    168.35 o 
 -11  -1  10      184.96      324.43    150.82 o 
 -10  -1  10      667.22      803.19    138.54 o 
  -9  -1  10     3743.44     3846.16    382.31 o 
  -8  -1  10       18.36       34.85     50.56 o 
  -7  -1  10     1693.48     1828.87     57.16 o 
  -6  -1  10    10110.06     9976.51    167.43 o 
  -5  -1  10      809.60      850.74     26.15 o 
  -4  -1  10     3740.62     3611.37     59.24 o 
  -3  -1  10     2825.97     2883.88     49.21 o 
  -2  -1  10      214.50      132.85     16.14 o 
  -1  -1  10    12831.36    12866.87    152.06 o 
   0  -1  10     1886.92     1988.62     35.53 o 
   1  -1  10    20602.23    19689.41    257.34 o 
   2  -1  10     3678.04     3642.14     58.48 o 
   3  -1  10     3391.66     3362.56     65.12 o 
   4  -1  10    17196.58    17265.57    286.25 o 
   5  -1  10     9186.54     9011.40    174.13 o 
   6  -1  10     1608.15     1563.16     62.91 o 
   7  -1  10     4035.89     3851.25    124.19 o 
   8  -1  10     2117.19     2069.18     93.09 o 
   9  -1  10      399.53      408.77     73.65 o 
  10  -1  10       25.87      -49.10    168.35 o 
 -12   0  10      851.12      773.38    178.88 o 
 -11   0  10     1234.60     1318.78    173.62 o 
 -10   0  10     2872.91     2549.87    196.41 o 
  -9   0  10      554.15      475.25    126.27 o 
  -8   0  10    10895.52    10313.00    258.42 o 
  -7   0  10        5.18      -23.67     46.86 o 
  -6   0  10     9583.29     9292.19    175.25 o 
  -5   0  10      102.05      120.12     30.22 o 
  -4   0  10    12791.05    12465.53    188.52 o 
  -3   0  10     5454.09     5361.92     86.94 o 
  -2   0  10    23277.91    23268.41    303.23 o 
  -1   0  10     8514.90     8704.44    105.26 o 
   0   0  10     1631.53     1737.20     34.36 o 
   1   0  10      214.16      253.36     19.00 o 
   2   0  10     1003.94     1003.21     27.61 o 
   3   0  10     2933.11     2938.97     56.00 o 
   4   0  10     9918.91     9470.15    163.16 o 
   5   0  10     2339.45     2339.40     91.12 o 
   6   0  10      142.46      155.16     54.68 o 
   7   0  10      416.31      455.56     63.74 o 
   8   0  10     3920.81     3935.87    136.48 o 
   9   0  10      266.55      214.86     96.02 o 
  10   0  10     2862.94     2590.21    224.47 o 
 -12   1  10     1062.88     1220.57    177.12 o 
 -11   1  10     3942.44     4049.28    278.84 o 
 -10   1  10      868.52      740.06    149.06 o 
  -9   1  10    10681.87    11341.15    519.09 o 
  -8   1  10     5095.48     5031.35    266.56 o 
  -7   1  10      811.18      894.38     56.15 o 
  -6   1  10       30.49        9.66     30.33 o 
  -5   1  10      319.54      317.50     38.44 o 
  -4   1  10      612.85      625.32     29.52 o 
  -3   1  10       89.48      115.20     22.90 o 
  -2   1  10      326.30      311.38     18.67 o 
  -1   1  10    16784.94    16396.24    213.96 o 
   0   1  10     2791.42     2642.83     45.45 o 
   1   1  10    48663.82    46800.17    603.48 o 
   2   1  10     2450.27     2452.23     49.94 o 
   3   1  10      611.09      646.45     30.34 o 
   4   1  10     1451.02     1391.24     49.72 o 
   5   1  10      906.35      880.30     44.50 o 
   6   1  10     1845.66     1935.27     87.07 o 
   7   1  10     2611.63     2698.25    110.41 o 
   8   1  10      570.36      592.43     70.72 o 
   9   1  10     1794.99     1818.54    121.34 o 
  10   1  10      177.56      156.08    178.88 o 
 -11   2  10      196.27      266.56    156.08 o 
 -10   2  10      127.86       71.90    129.77 o 
  -9   2  10     1228.92     1022.40    147.31 o 
  -8   2  10     4589.48     4349.17    254.29 o 
  -7   2  10     1638.50     1675.55     77.23 o 
  -6   2  10     7951.56     7649.71    169.93 o 
  -5   2  10        1.82        2.74     29.02 o 
  -4   2  10     1853.85     1775.34     46.67 o 
  -3   2  10     2483.56     2499.51     51.16 o 
  -2   2  10     6786.60     6961.56    102.76 o 
  -1   2  10     7851.10     7483.13    103.01 o 
   0   2  10      129.06      142.42     20.20 o 
   1   2  10      848.77      825.28     26.05 o 
   2   2  10       93.55      101.87     23.10 o 
   3   2  10    18118.67    17782.41    292.78 o 
   4   2  10     1749.95     1802.12     58.69 o 
   5   2  10     4189.95     4332.46    163.77 o 
   6   2  10     1864.07     1866.73     69.18 o 
   7   2  10     2130.60     2162.82    103.63 o 
   8   2  10      396.88      477.33    133.28 o 
   9   2  10      109.61      175.88     97.31 o 
  10   2  10      610.94      541.89    178.88 o 
 -11   3  10      191.28      180.63    145.56 o 
 -10   3  10      561.07      513.83    142.05 o 
  -9   3  10      387.23      485.77    128.02 o 
  -8   3  10      202.80      103.47    122.76 o 
  -7   3  10       34.05       56.45     67.83 o 
  -6   3  10     1139.06     1264.83     55.04 o 
  -5   3  10     2094.37     2095.77     59.34 o 
  -4   3  10      505.02      483.88     29.32 o 
  -3   3  10     2322.84     2222.02     49.89 o 
  -2   3  10     7370.26     7502.16    111.14 o 
  -1   3  10     1932.73     2076.80     52.94 o 
   0   3  10     4060.57     4036.61     67.20 o 
   1   3  10      364.99      323.44     25.18 o 
   2   3  10     4202.05     4123.79     71.83 o 
   3   3  10      558.09      618.51     39.96 o 
   4   3  10     7161.23     7331.56    163.11 o 
   5   3  10      737.08      756.68     50.47 o 
   6   3  10      361.21      356.20     61.98 o 
   7   3  10     1986.47     2176.34     99.62 o 
   8   3  10      110.10      156.68     93.96 o 
   9   3  10       57.47      109.15    106.18 o 
 -11   4  10       91.76       87.68    149.06 o 
 -10   4  10      168.56      170.11    152.57 o 
  -9   4  10      186.67      252.53    129.77 o 
  -8   4  10      411.94      403.35    128.02 o 
  -7   4  10     1617.08     1311.47     87.39 o 
  -6   4  10     4409.09     4142.00    159.05 o 
  -5   4  10     2016.49     2004.37     55.77 o 
  -4   4  10    47097.66    45805.04    718.61 o 
  -3   4  10     4537.40     4667.59     87.18 o 
  -2   4  10       86.87      101.36     25.69 o 
  -1   4  10      233.53      225.59     25.66 o 
   0   4  10     4377.07     4259.18     76.80 o 
   1   4  10      160.50      215.08     35.83 o 
   2   4  10    13450.79    13305.41    202.29 o 
   3   4  10     7452.72     7512.62    165.50 o 
   4   4  10     3592.29     3586.60     98.29 o 
   5   4  10      850.58      970.56     67.85 o 
   6   4  10      291.53      328.84     64.32 o 
   7   4  10      137.00      190.27     64.72 o 
   8   4  10      891.10      971.19    121.88 o 
   9   4  10      924.58     1106.58    187.65 o 
 -11   5  10      349.01      371.78    159.59 o 
 -10   5  10     1898.52     2046.56    196.41 o 
  -9   5  10     1264.04     1523.96    171.86 o 
  -8   5  10      294.21      371.18    111.36 o 
  -7   5  10     3596.49     3610.73    158.74 o 
  -6   5  10      122.72       79.13     50.82 o 
  -5   5  10      109.47      137.27     35.69 o 
  -4   5  10     4907.28     5024.01    102.75 o 
  -3   5  10       15.10       52.19     31.37 o 
  -2   5  10     4131.89     4291.34    101.43 o 
  -1   5  10    10393.73    10442.66    173.67 o 
   0   5  10     2320.86     2219.32     59.27 o 
   1   5  10     3448.84     3330.69     77.90 o 
   2   5  10      783.24      728.01     41.48 o 
   3   5  10     1930.35     1892.85     77.79 o 
   4   5  10     3574.96     3648.77    148.65 o 
   5   5  10     8280.58     8119.06    216.38 o 
   6   5  10      115.18      205.65     75.34 o 
   7   5  10       49.74       90.32     96.63 o 
   8   5  10     3202.55     3630.91    322.68 o 
 -10   6  10     2180.50     2022.01    196.41 o 
  -9   6  10       91.73       42.09    145.56 o 
  -8   6  10     1332.04     1296.54     74.20 o 
  -7   6  10      741.93      653.42     70.06 o 
  -6   6  10      506.49      541.45     57.76 o 
  -5   6  10     2310.93     2342.06     75.24 o 
  -4   6  10     4633.31     4798.23    102.51 o 
  -3   6  10     9826.63     9606.15    176.48 o 
  -2   6  10     8675.08     8521.34    158.06 o 
  -1   6  10      170.16      191.80     36.03 o 
   0   6  10       10.40        0.77     34.15 o 
   1   6  10     2522.30     2357.26     66.33 o 
   2   6  10      191.64      228.39     37.87 o 
   3   6  10      676.79      578.50     61.38 o 
   4   6  10       15.86       85.66     64.55 o 
   5   6  10     9339.47     9687.81    254.69 o 
   6   6  10     3155.70     3036.33    119.07 o 
   7   6  10     2951.96     3012.41    195.54 o 
   8   6  10      108.32      207.12    185.01 o 
 -10   7  10        2.09       56.15    102.59 o 
  -9   7  10     1144.34     1366.33    104.34 o 
  -8   7  10     2995.07     2729.66    110.66 o 
  -7   7  10      488.76      550.76     66.70 o 
  -6   7  10      733.23      739.60     65.18 o 
  -5   7  10     2854.77     2872.98    104.11 o 
  -4   7  10     1300.38     1298.80     73.15 o 
  -3   7  10     2336.74     2441.50     70.37 o 
  -2   7  10     3176.68     3150.94    101.05 o 
  -1   7  10     3333.73     3518.01    153.11 o 
   0   7  10      358.78      295.21     39.83 o 
   1   7  10     1413.32     1498.49     54.25 o 
   2   7  10      400.59      463.80     64.39 o 
   3   7  10       59.02       71.36     60.15 o 
   4   7  10      117.77      131.22     63.09 o 
   5   7  10     4303.37     4403.92    147.01 o 
   6   7  10       76.15      107.39     99.86 o 
   7   7  10       63.19      129.33    129.77 o 
 -10   8  10       25.40      184.27     90.29 o 
  -9   8  10      147.83      291.93     87.10 o 
  -8   8  10      900.60     1011.82     79.88 o 
  -7   8  10      590.19      483.40     68.90 o 
  -6   8  10      159.19      133.15     61.57 o 
  -5   8  10      223.16      310.92     61.65 o 
  -4   8  10       18.07       -2.70     48.20 o 
  -3   8  10     2000.66     2068.25     76.84 o 
  -2   8  10      118.66      142.35     41.06 o 
  -1   8  10     1154.93     1061.88     48.94 o 
   0   8  10        0.20       -9.21     41.13 o 
   1   8  10     3700.70     3696.09    106.03 o 
   2   8  10     8117.98     7933.22    212.86 o 
   3   8  10      152.15       94.71     74.40 o 
   4   8  10      887.85     1002.82    108.46 o 
   5   8  10        0.76       26.59    104.34 o 
   6   8  10      592.14      619.98    113.05 o 
  -9   9  10      359.81      396.53     92.05 o 
  -8   9  10      464.10      416.42     77.81 o 
  -7   9  10        1.02      -17.87     68.91 o 
  -6   9  10       72.36       52.99     62.90 o 
  -5   9  10     1238.06     1264.24     84.70 o 
  -4   9  10     1948.16     1964.55     85.24 o 
  -3   9  10      396.40      413.70     66.19 o 
  -2   9  10      141.59      108.99     50.58 o 
  -1   9  10     1746.93     1842.41     63.46 o 
   0   9  10      743.26      812.22     60.81 o 
   1   9  10       84.90      127.26     66.20 o 
   2   9  10      989.88      955.14    103.08 o 
   3   9  10     2542.91     2550.37    144.69 o 
   4   9  10     2262.42     2229.10    140.41 o 
   5   9  10      461.35      518.71    159.59 o 
  -8  10  10     2525.81     2902.28    120.70 o 
  -7  10  10      548.90      656.47     80.37 o 
  -6  10  10     1930.88     1849.41     94.88 o 
  -5  10  10      169.52      157.63     69.83 o 
  -4  10  10      785.80      881.97     99.24 o 
  -3  10  10      385.86      329.27     83.81 o 
  -2  10  10     2922.29     3036.46    116.68 o 
  -1  10  10      705.32      711.81     74.82 o 
   0  10  10      262.58      278.49     83.83 o 
   1  10  10       54.27      -70.23     95.63 o 
   2  10  10      405.60      407.49    106.36 o 
   3  10  10     1032.01     1082.98    120.60 o 
   4  10  10      275.05      293.79    108.86 o 
  -7  11  10        3.08      -84.21     75.70 o 
  -6  11  10       19.62      -41.03     96.97 o 
  -5  11  10     1865.75     1743.06     96.24 o 
  -4  11  10     3181.97     3322.97    130.60 o 
  -3  11  10      648.67      681.66     88.58 o 
  -2  11  10      626.06      618.66     79.95 o 
  -1  11  10       96.86     -109.30     72.86 o 
   0  11  10      465.07      493.35     81.08 o 
   1  11  10      655.44      758.94    114.19 o 
   2  11  10     1130.73     1077.19    117.10 o 
   3  11  10        9.35        5.52    108.50 o 
  -6  12  10     1269.43     1321.43     96.90 o 
  -5  12  10      807.85      661.52     85.75 o 
  -4  12  10        4.60     -127.35     84.90 o 
  -3  12  10       43.35       -3.72     80.68 o 
  -2  12  10      831.95      861.15     87.15 o 
  -1  12  10      615.99      615.07     85.19 o 
   0  12  10     1681.74     1644.76    135.51 o 
   1  12  10      367.16      438.28    117.06 o 
  -1 -20  11     2950.07     2950.05    168.99 o 
   0 -20  11     1963.60     1990.39     92.91 o 
   1 -20  11      222.57      187.33     75.43 o 
   2 -20  11      913.73      830.20     61.58 o 
   3 -20  11      261.30      211.01     62.57 o 
   4 -20  11     1919.99     2126.92    114.06 o 
  -3 -19  11       70.56      147.73     58.45 o 
  -2 -19  11      589.50      545.86     50.73 o 
  -1 -19  11      662.42      620.94     49.66 o 
   0 -19  11     1417.44     1291.47     90.07 o 
   1 -19  11     1068.95     1092.10     52.05 o 
   2 -19  11      133.51       58.87     43.41 o 
   3 -19  11      235.24      221.44     53.68 o 
   4 -19  11     1116.04     1278.25     92.38 o 
   5 -19  11      429.72      415.26    113.99 o 
   6 -19  11     2199.20     2228.47    120.86 o 
  -4 -18  11     1079.32     1160.21     70.69 o 
  -3 -18  11     3371.17     3366.72    138.05 o 
  -2 -18  11     1892.77     1860.12     63.48 o 
  -1 -18  11      281.23      256.14     42.11 o 
   0 -18  11       37.96       80.86     39.52 o 
   1 -18  11        4.46       99.08     38.86 o 
   2 -18  11       51.28       60.04     40.09 o 
   3 -18  11        6.33      -34.53     48.06 o 
   4 -18  11      567.69      586.37     76.88 o 
   5 -18  11        5.49      -19.75     75.52 o 
   6 -18  11      416.72      492.57     86.02 o 
   7 -18  11     1422.97     1499.92    108.50 o 
  -5 -17  11      210.93      327.37     65.81 o 
  -4 -17  11     4109.37     4346.89    111.60 o 
  -3 -17  11     3502.30     3604.75    110.06 o 
  -2 -17  11     4446.50     4766.56     97.83 o 
  -1 -17  11       87.91       67.18     37.96 o 
   0 -17  11      327.01      359.32     37.63 o 
   1 -17  11       89.50      144.09     37.23 o 
   2 -17  11        0.57        2.61     42.50 o 
   3 -17  11     2825.68     2821.49     88.41 o 
   4 -17  11      364.44      382.54     55.25 o 
   5 -17  11     2342.95     2529.32    124.58 o 
   6 -17  11      336.31      425.25     81.82 o 
   7 -17  11      113.51       99.46     93.82 o 
   8 -17  11     1167.27     1045.20    147.31 o 
  -6 -16  11     1994.64     2028.67     83.66 o 
  -5 -16  11      210.79      293.51     50.13 o 
  -4 -16  11      792.62      820.70     44.78 o 
  -3 -16  11      987.58      918.72     42.38 o 
  -2 -16  11     1616.06     1730.13     53.20 o 
  -1 -16  11     2967.01     2978.42     77.19 o 
   0 -16  11     1637.20     1758.03     58.85 o 
   1 -16  11        5.44       45.66     37.45 o 
   2 -16  11      510.50      518.11     41.20 o 
   3 -16  11      284.96      352.06     43.80 o 
   4 -16  11      398.01      428.09     53.22 o 
   5 -16  11     5846.89     5647.00    244.73 o 
   6 -16  11     1324.00     1423.82    125.39 o 
   7 -16  11      704.21      760.35     90.52 o 
   8 -16  11        6.48      168.80     94.86 o 
  -7 -15  11       21.17      134.93     63.47 o 
  -6 -15  11       17.97       56.41     57.51 o 
  -5 -15  11      250.07      217.13     46.82 o 
  -4 -15  11     1290.52     1414.82     48.40 o 
  -3 -15  11      977.54      893.24     39.15 o 
  -2 -15  11     3990.17     4134.28    148.09 o 
  -1 -15  11     1218.62     1134.27     40.82 o 
   0 -15  11       35.39       88.24     27.23 o 
   1 -15  11      326.90      376.81     36.34 o 
   2 -15  11     1303.59     1287.12     50.72 o 
   3 -15  11     1152.19     1153.26     49.78 o 
   4 -15  11      261.76      261.37     48.45 o 
   5 -15  11       12.08       28.14     52.51 o 
   6 -15  11     2367.40     2588.65    128.52 o 
   7 -15  11     3269.15     3641.82    156.86 o 
   8 -15  11      591.99      542.89     92.98 o 
   9 -15  11      247.51      252.53    142.05 o 
  -8 -14  11      641.84      859.28     85.15 o 
  -7 -14  11     2483.12     2427.09    118.96 o 
  -6 -14  11       14.24       75.12     54.03 o 
  -5 -14  11      256.71      395.75     52.84 o 
  -4 -14  11     2340.69     2354.38    108.65 o 
  -3 -14  11     6549.74     6275.63    175.46 o 
  -2 -14  11     3376.27     3405.96    104.25 o 
  -1 -14  11      279.29      274.83     28.05 o 
   0 -14  11     1245.81     1329.42     44.17 o 
   1 -14  11     1995.78     1933.42     63.79 o 
   2 -14  11     2132.30     2020.93     62.72 o 
   3 -14  11     3159.19     3240.10     87.44 o 
   4 -14  11     2385.54     2461.61     87.59 o 
   5 -14  11     1853.50     1638.88     84.54 o 
   6 -14  11      626.95      645.07     61.93 o 
   7 -14  11       99.94      143.15     91.19 o 
   8 -14  11       43.74       73.91     92.95 o 
   9 -14  11     1342.48     1252.14    159.59 o 
  -8 -13  11       37.79      144.88     63.26 o 
  -7 -13  11      544.20      509.26     72.91 o 
  -6 -13  11      102.14      236.11     45.55 o 
  -5 -13  11      273.33      278.38     40.09 o 
  -4 -13  11      763.05      896.95     41.03 o 
  -3 -13  11       69.11      117.74     25.69 o 
  -2 -13  11      140.22      144.08     26.11 o 
  -1 -13  11     1736.98     1825.50     74.11 o 
   0 -13  11     6492.52     6736.58    128.55 o 
   1 -13  11      227.29      335.73     28.36 o 
   2 -13  11       67.76      224.62     31.37 o 
   3 -13  11       28.04       16.43     34.66 o 
   4 -13  11     1309.48     1287.24     57.64 o 
   5 -13  11     1095.62     1036.04     58.95 o 
   6 -13  11      488.89      512.05     59.29 o 
   7 -13  11       31.32      -49.18     74.37 o 
   8 -13  11      979.57     1083.10    142.05 o 
   9 -13  11      226.67      205.18    140.30 o 
  10 -13  11      511.39      568.20    161.34 o 
  -9 -12  11      348.07      312.84     82.06 o 
  -8 -12  11       14.76       19.77     58.73 o 
  -7 -12  11     4004.78     4169.21    134.86 o 
  -6 -12  11     7878.64     7586.80    299.27 o 
  -5 -12  11      197.75      277.91     37.20 o 
  -4 -12  11     1086.10     1172.88     71.76 o 
  -3 -12  11      203.59      181.17     22.85 o 
  -2 -12  11      137.23      172.23     21.65 o 
  -1 -12  11      280.42      344.69     35.88 o 
   0 -12  11        2.56       54.20     34.68 o 
   1 -12  11     5258.17     5164.09    113.24 o 
   2 -12  11    15220.36    15230.80    344.76 o 
   3 -12  11    11273.39    10724.64    257.87 o 
   4 -12  11      174.62      257.65     42.45 o 
   5 -12  11     1986.35     1869.54    160.36 o 
   6 -12  11     1821.87     1892.45     81.40 o 
   7 -12  11     2491.46     2752.41    131.96 o 
   8 -12  11      816.18      911.74     92.33 o 
   9 -12  11     3865.58     4143.98    264.81 o 
  10 -12  11      459.17      661.14    163.09 o 
  -9 -11  11      810.80      820.87     80.08 o 
  -8 -11  11      388.41      426.46     58.98 o 
  -7 -11  11       52.16       61.49     44.23 o 
  -6 -11  11      899.06      836.11     71.34 o 
  -5 -11  11     2151.41     2086.44     74.49 o 
  -4 -11  11    17604.53    17954.79    528.52 o 
  -3 -11  11        0.02       27.96     20.32 o 
  -2 -11  11    26953.50    27427.47    544.19 o 
  -1 -11  11     1081.53     1116.94     49.20 o 
   0 -11  11     3135.47     3379.66     80.94 o 
   1 -11  11       31.40       34.61     25.84 o 
   2 -11  11     2243.92     2307.98     76.95 o 
   3 -11  11     2138.11     1850.45     71.99 o 
   4 -11  11    10555.21    10124.31    391.08 o 
   5 -11  11    14375.81    13682.50    439.84 o 
   6 -11  11     7193.32     6652.21    177.09 o 
   7 -11  11       14.43       94.96     71.29 o 
   8 -11  11     1597.71     1536.28    102.90 o 
   9 -11  11      344.00      299.88    135.03 o 
  10 -11  11     1944.71     1830.86    178.88 o 
 -10 -10  11      255.00      285.38     79.16 o 
  -9 -10  11     1082.31     1020.08     79.24 o 
  -8 -10  11      376.54      404.92     68.04 o 
  -7 -10  11     4420.35     4303.09    156.68 o 
  -6 -10  11        2.25      -11.89     33.89 o 
  -5 -10  11     6382.35     6338.20    182.14 o 
  -4 -10  11     1757.88     1811.03     85.70 o 
  -3 -10  11     1765.08     1708.67     40.05 o 
  -2 -10  11      922.25      966.85     43.40 o 
  -1 -10  11      541.45      565.04     55.60 o 
   0 -10  11      292.33      310.43     21.14 o 
   1 -10  11     2461.59     2291.68     58.72 o 
   2 -10  11     3411.92     3335.04     69.95 o 
   3 -10  11    10454.79    10030.54    206.05 o 
   4 -10  11     1170.76     1118.21     59.78 o 
   5 -10  11     4887.59     4631.75    143.07 o 
   6 -10  11     2875.11     2778.65     99.32 o 
   7 -10  11     7813.65     7490.46    244.64 o 
   8 -10  11       36.83       13.92     76.76 o 
   9 -10  11        3.79        1.75    131.53 o 
  10 -10  11      460.57      889.12    164.85 o 
 -10  -9  11       54.97       72.41     74.93 o 
  -9  -9  11      377.38      387.96     60.10 o 
  -8  -9  11        6.64      -53.55     62.18 o 
  -7  -9  11     2866.40     2889.03    125.11 o 
  -6  -9  11       81.57       54.45     33.41 o 
  -5  -9  11     2068.74     2092.77    105.28 o 
  -4  -9  11     2986.72     2775.26     72.94 o 
  -3  -9  11      294.63      298.77     26.14 o 
  -2  -9  11    24306.64    23833.00    417.86 o 
  -1  -9  11     1869.38     1823.28     87.57 o 
   0  -9  11      558.84      567.95     56.40 o 
   1  -9  11     4144.97     4197.12     92.87 o 
   2  -9  11     4347.55     3963.04     73.71 o 
   3  -9  11    11645.06    11432.43    233.63 o 
   4  -9  11     6791.68     6447.40    159.97 o 
   5  -9  11        5.09        4.53     42.71 o 
   6  -9  11      202.27      204.74     48.45 o 
   7  -9  11     4515.87     4469.44    167.19 o 
   8  -9  11       50.29       68.09     76.20 o 
   9  -9  11      898.77     1092.55    150.82 o 
  10  -9  11      544.36      692.71    161.34 o 
  11  -9  11     3528.32     4107.16    280.59 o 
 -10  -8  11     3971.95     3953.62    351.95 o 
  -9  -8  11      777.39      877.92     77.35 o 
  -8  -8  11      988.50     1109.52     73.30 o 
  -7  -8  11      335.19      311.95     37.95 o 
  -6  -8  11     7716.55     7212.67    194.98 o 
  -5  -8  11      104.43       66.11     28.95 o 
  -4  -8  11     1626.43     1551.29     49.02 o 
  -3  -8  11     3315.98     3123.69     66.01 o 
  -2  -8  11      229.78      274.07     26.61 o 
  -1  -8  11     6805.87     7006.59    167.35 o 
   0  -8  11       86.85       94.11     15.60 o 
   1  -8  11    16100.13    15698.50    320.64 o 
   2  -8  11     3201.02     3041.36     55.33 o 
   3  -8  11     3302.00     3217.50     88.95 o 
   4  -8  11     6949.02     6719.00    145.86 o 
   5  -8  11       39.30       39.32     35.36 o 
   6  -8  11     1243.00     1227.32     62.71 o 
   7  -8  11      384.41      310.58     69.99 o 
   8  -8  11     2202.05     2475.62    134.34 o 
   9  -8  11     2026.31     1893.99    164.85 o 
  10  -8  11      843.33      785.66    164.85 o 
  11  -8  11     1157.42     1371.39    187.65 o 
 -11  -7  11      166.97      242.60    109.70 o 
 -10  -7  11        0.12       44.43     96.34 o 
  -9  -7  11     1008.18      992.40     76.45 o 
  -8  -7  11      477.21      439.88     63.65 o 
  -7  -7  11      350.55      426.21     47.01 o 
  -6  -7  11      493.32      474.07     44.07 o 
  -5  -7  11     3530.70     3356.80     75.45 o 
  -4  -7  11     2977.48     2815.73     56.05 o 
  -3  -7  11      281.45      248.43     18.61 o 
  -2  -7  11    18903.37    19267.95    339.50 o 
  -1  -7  11     6258.87     6433.38    135.07 o 
   0  -7  11    16159.59    16640.15    363.30 o 
   1  -7  11     6385.18     6084.02    129.09 o 
   2  -7  11      210.48      365.98     22.87 o 
   3  -7  11     4546.97     4718.30    105.98 o 
   4  -7  11      158.82      168.18     32.69 o 
   5  -7  11     1642.93     1643.23    106.82 o 
   6  -7  11     1554.46     1438.18     70.12 o 
   7  -7  11      249.66      313.92     71.92 o 
   8  -7  11     8684.99     9006.53    288.83 o 
   9  -7  11      109.33       71.90    124.51 o 
  10  -7  11      917.41      503.31    157.83 o 
  11  -7  11        4.71     -210.44    168.35 o 
 -11  -6  11      122.15       55.09    105.38 o 
 -10  -6  11     5944.78     6244.76    233.12 o 
  -9  -6  11     3714.51     3531.23    128.76 o 
  -8  -6  11      906.66      967.68     98.29 o 
  -7  -6  11     3007.93     3126.47     78.10 o 
  -6  -6  11     4108.70     3999.69    115.27 o 
  -5  -6  11     3633.32     3722.16     71.23 o 
  -4  -6  11       55.62       65.36     18.82 o 
  -3  -6  11       55.10       54.82     17.06 o 
  -2  -6  11    14123.45    13755.27    207.95 o 
  -1  -6  11       16.78       27.93     16.56 o 
   0  -6  11     2860.46     2840.59     51.41 o 
   1  -6  11     8626.67     8957.32    144.89 o 
   2  -6  11     4329.52     4115.56     78.46 o 
   3  -6  11     2919.09     2883.40     73.74 o 
   4  -6  11     2460.51     2399.34     70.00 o 
   5  -6  11    11769.52    11549.94    242.16 o 
   6  -6  11     1615.02     1634.82     73.74 o 
   7  -6  11     2200.85     2216.46    116.54 o 
   8  -6  11      296.72      256.04    126.27 o 
   9  -6  11     2939.93     3109.30    240.26 o 
  10  -6  11     1729.38     1613.40    185.89 o 
  11  -6  11     3852.17     4068.57    282.35 o 
 -11  -5  11        4.00       36.19    104.14 o 
 -10  -5  11      530.12      642.59     99.77 o 
  -9  -5  11        1.85       17.24     62.86 o 
  -8  -5  11      430.34      455.73     59.82 o 
  -7  -5  11      245.96      287.93     35.68 o 
  -6  -5  11     1250.76     1201.41     42.81 o 
  -5  -5  11     4203.16     4148.53    107.99 o 
  -4  -5  11    21194.14    21031.80    336.90 o 
  -3  -5  11      631.18      647.17     31.49 o 
  -2  -5  11    18618.98    18710.51    246.47 o 
  -1  -5  11     2234.85     2180.96     40.97 o 
   0  -5  11      298.64      242.41     14.76 o 
   1  -5  11     5679.34     5436.07     75.65 o 
   2  -5  11     8973.72     9162.89    148.82 o 
   3  -5  11      902.00      958.64     33.67 o 
   4  -5  11     2914.68     3052.50     82.27 o 
   5  -5  11       11.90       45.55     38.19 o 
   6  -5  11      199.13      227.69     50.77 o 
   7  -5  11      143.95      224.83     97.33 o 
   8  -5  11     1040.58     1169.72    149.06 o 
   9  -5  11      608.96      612.04    154.33 o 
  10  -5  11       61.91      147.31    147.31 o 
  11  -5  11       86.09       26.31    161.34 o 
 -11  -4  11       10.55      -38.97    121.88 o 
 -10  -4  11      805.38      847.90    101.06 o 
  -9  -4  11      414.84      507.21     64.82 o 
  -8  -4  11     3603.47     3799.86    124.52 o 
  -7  -4  11      523.29      541.36     38.39 o 
  -6  -4  11     3378.10     3319.77    106.97 o 
  -5  -4  11    11472.20    11548.76    174.38 o 
  -4  -4  11       89.71       90.48     20.28 o 
  -3  -4  11     2617.10     2328.23     46.43 o 
  -2  -4  11     1475.54     1419.00     29.05 o 
  -1  -4  11     6526.06     6494.00     95.38 o 
   0  -4  11        5.88      -11.14     16.90 o 
   1  -4  11        1.91       10.78     15.46 o 
   2  -4  11     6101.89     6221.63    133.52 o 
   3  -4  11      915.25      943.60     29.48 o 
   4  -4  11     1933.97     1889.41     50.75 o 
   5  -4  11     5609.32     5752.17    118.83 o 
   6  -4  11     8326.52     8447.82    218.13 o 
   7  -4  11      231.19      331.04     76.61 o 
   8  -4  11     6628.20     6695.61    348.99 o 
   9  -4  11      481.91      496.30    147.31 o 
  10  -4  11        8.77     -138.54    149.06 o 
  11  -4  11      226.61      115.74    178.88 o 
 -11  -3  11      172.53      259.55    150.82 o 
 -10  -3  11        8.44       75.43    107.85 o 
  -9  -3  11      439.96      445.56     84.30 o 
  -8  -3  11      720.72      657.17     62.59 o 
  -7  -3  11    11995.13    11905.97    329.88 o 
  -6  -3  11    22074.35    21392.50    400.50 o 
  -5  -3  11    15430.12    14709.55    219.92 o 
  -4  -3  11      981.35     1026.59     29.91 o 
  -3  -3  11       75.69       64.36     20.10 o 
  -2  -3  11     7168.61     7104.17     97.94 o 
  -1  -3  11     9356.25     9277.83    141.93 o 
   0  -3  11     7742.67     7664.84    103.17 o 
   1  -3  11    18816.93    17942.78    247.01 o 
   2  -3  11     3344.28     3208.49     55.32 o 
   3  -3  11    11303.18    10865.85    166.16 o 
   4  -3  11      956.14      913.59     36.39 o 
   5  -3  11      133.33      135.80     35.32 o 
   6  -3  11      584.22      684.34     50.24 o 
   7  -3  11     2097.11     2198.28    150.82 o 
   8  -3  11     2152.38     2042.92    292.87 o 
   9  -3  11     1872.29     1915.04    182.38 o 
  10  -3  11      492.48      652.37    178.88 o 
 -11  -2  11      715.86      927.71    156.08 o 
 -10  -2  11     7160.03     6991.99    361.26 o 
  -9  -2  11       49.29       20.50     78.90 o 
  -8  -2  11     6878.37     7114.17    225.82 o 
  -7  -2  11      457.06      471.24     42.42 o 
  -6  -2  11     2177.90     2211.80     57.14 o 
  -5  -2  11     6390.78     6159.40     99.87 o 
  -4  -2  11     7550.38     7254.34    114.25 o 
  -3  -2  11    18350.19    18141.42    268.61 o 
  -2  -2  11     1491.64     1623.62     67.77 o 
  -1  -2  11     4342.11     4235.22     71.16 o 
   0  -2  11       77.42      130.65     16.30 o 
   1  -2  11      110.79      106.21     16.94 o 
   2  -2  11    11735.31    11447.14    153.68 o 
   3  -2  11      696.24      768.19     28.26 o 
   4  -2  11      694.75      676.50     34.72 o 
   5  -2  11       43.56       55.90     35.04 o 
   6  -2  11      390.41      416.98     47.99 o 
   7  -2  11      125.30       93.56     57.51 o 
   8  -2  11     2216.07     2247.09    124.07 o 
   9  -2  11     2847.05     2860.28    231.49 o 
  10  -2  11      192.70      182.38    171.86 o 
 -11  -1  11     1211.19     1259.15    171.86 o 
 -10  -1  11      233.49      147.31    135.03 o 
  -9  -1  11      537.44      559.42     81.32 o 
  -8  -1  11      167.43      166.17     55.10 o 
  -7  -1  11     2812.91     2678.38     91.12 o 
  -6  -1  11     2306.69     2361.98     57.69 o 
  -5  -1  11     2959.87     2828.70     61.91 o 
  -4  -1  11     5665.33     5569.22     85.30 o 
  -3  -1  11       10.58       49.39     20.57 o 
  -2  -1  11     5374.88     5564.01     90.68 o 
  -1  -1  11     5918.34     5805.91     77.17 o 
   0  -1  11    16464.16    15988.30    209.46 o 
   1  -1  11     1275.13     1241.62     32.38 o 
   2  -1  11      299.88      345.29     22.09 o 
   3  -1  11      564.06      509.09     27.27 o 
   4  -1  11    26081.93    25706.94    418.22 o 
   5  -1  11     3157.96     3089.25    103.53 o 
   6  -1  11     1321.76     1291.25     60.41 o 
   7  -1  11      880.92      954.16     94.69 o 
   8  -1  11      599.17      659.25     89.22 o 
   9  -1  11       29.66       15.78    149.06 o 
  10  -1  11      632.09      868.08    178.88 o 
 -11   0  11       16.43       31.57    150.82 o 
 -10   0  11     5553.99     5594.29    315.67 o 
  -9   0  11       19.51      -49.10    122.76 o 
  -8   0  11        5.66      -52.41     66.43 o 
  -7   0  11      844.46      917.45     49.81 o 
  -6   0  11     3414.11     3290.56     81.66 o 
  -5   0  11     3076.78     3191.49     69.93 o 
  -4   0  11     3460.46     3345.55     67.65 o 
  -3   0  11     1046.02      962.21     32.46 o 
  -2   0  11     4803.14     4778.38     73.51 o 
  -1   0  11     1950.85     1915.01     37.35 o 
   0   0  11     1448.78     1419.24     32.91 o 
   1   0  11     4892.35     4918.31     77.77 o 
   2   0  11     9657.18     9098.30    134.13 o 
   3   0  11     7075.35     7071.04    108.10 o 
   4   0  11     3704.34     3546.74     77.75 o 
   5   0  11      344.17      323.80     40.33 o 
   6   0  11    11480.49    11511.53    374.15 o 
   7   0  11      508.01      502.40     66.11 o 
   8   0  11      111.38      166.60     84.18 o 
   9   0  11      598.34      589.24    159.59 o 
  10   0  11      236.11      161.34    168.35 o 
 -11   1  11      173.54      303.39    159.59 o 
 -10   1  11        6.24       26.31    131.53 o 
  -9   1  11     1312.26     1466.09    161.34 o 
  -8   1  11     2533.93     2774.35    206.94 o 
  -7   1  11      178.31      250.76     41.59 o 
  -6   1  11       42.18       66.25     37.13 o 
  -5   1  11      354.20      346.15     29.51 o 
  -4   1  11    11337.35    10959.00    183.74 o 
  -3   1  11     7013.08     7038.43    122.64 o 
  -2   1  11     2325.30     2277.48     44.62 o 
  -1   1  11     1010.37      956.64     28.25 o 
   0   1  11      122.50      157.13     20.71 o 
   1   1  11       48.83      128.13     23.41 o 
   2   1  11      131.46      123.29     23.66 o 
   3   1  11     3247.51     3254.97     66.20 o 
   4   1  11      991.69     1163.55     50.59 o 
   5   1  11      175.03      214.70     45.49 o 
   6   1  11     1342.88     1436.07     63.09 o 
   7   1  11      678.05      774.99     63.03 o 
   8   1  11     2935.15     3375.82    300.76 o 
   9   1  11      308.51      354.25    161.34 o 
 -11   2  11     1092.92     1176.73    177.12 o 
 -10   2  11      692.50      699.72    145.56 o 
  -9   2  11     4985.22     5236.54    298.13 o 
  -8   2  11     3344.58     3856.38    245.52 o 
  -7   2  11      112.21      294.62    115.74 o 
  -6   2  11     5113.53     5062.37    118.67 o 
  -5   2  11      309.02      230.43     34.00 o 
  -4   2  11     1091.65     1075.33     38.48 o 
  -3   2  11     7921.39     7667.89    120.82 o 
  -2   2  11      932.33      896.92     28.66 o 
  -1   2  11    23804.28    23593.03    326.56 o 
   0   2  11    11073.69    11067.26    149.58 o 
   1   2  11     9493.08     9462.39    138.80 o 
   2   2  11      127.31      142.86     26.12 o 
   3   2  11      607.55      586.31     40.34 o 
   4   2  11      716.70      814.91     54.17 o 
   5   2  11     1114.45     1237.08     58.80 o 
   6   2  11    11156.55    11197.27    267.55 o 
   7   2  11     2182.36     2184.58    140.83 o 
   8   2  11     1662.57     1537.99    187.65 o 
   9   2  11     2921.26     2712.97    227.98 o 
 -11   3  11      683.13      613.79    159.59 o 
 -10   3  11      107.53      -49.10    147.31 o 
  -9   3  11      846.49      733.04    147.31 o 
  -8   3  11     2103.92     2128.99    175.37 o 
  -7   3  11     5759.35     5655.67    299.88 o 
  -6   3  11     7115.98     7125.23    186.85 o 
  -5   3  11      159.15       98.85     34.96 o 
  -4   3  11     2130.88     2314.01     56.81 o 
  -3   3  11      529.89      552.09     31.56 o 
  -2   3  11       94.18      132.19     26.04 o 
  -1   3  11     1326.92     1255.28     36.96 o 
   0   3  11       43.61       86.84     26.30 o 
   1   3  11     5675.18     5434.24     88.12 o 
   2   3  11     4513.95     4588.77     83.30 o 
   3   3  11     5179.92     4961.99    120.41 o 
   4   3  11     2989.52     2945.26     89.71 o 
   5   3  11     3805.84     4002.58    110.07 o 
   6   3  11     2173.45     2171.25     96.05 o 
   7   3  11      682.20      746.73    101.35 o 
   8   3  11     5384.49     5366.15    333.20 o 
   9   3  11       30.90      140.30    168.35 o 
 -11   4  11        5.59        7.01    161.34 o 
 -10   4  11      587.03      596.26    163.09 o 
  -9   4  11      319.19      334.96    135.03 o 
  -8   4  11      176.33      338.46    124.51 o 
  -7   4  11      283.97      266.56    124.51 o 
  -6   4  11      428.37      408.93     54.39 o 
  -5   4  11      346.88      390.37     38.02 o 
  -4   4  11      585.84      536.60     35.12 o 
  -3   4  11     1597.24     1541.66     45.91 o 
  -2   4  11     1148.22     1130.48     39.18 o 
  -1   4  11     6377.26     6332.52    112.21 o 
   0   4  11      131.80      190.90     31.26 o 
   1   4  11     2334.51     2263.69     63.96 o 
   2   4  11       51.93       49.76     36.47 o 
   3   4  11      433.58      520.02     48.35 o 
   4   4  11       44.94       89.68     46.12 o 
   5   4  11     2445.11     2491.15    101.44 o 
   6   4  11      735.26      772.98     72.80 o 
   7   4  11      397.37      382.18    103.64 o 
   8   4  11      178.65      303.61    245.52 o 
 -10   5  11      481.16      683.94    166.60 o 
  -9   5  11     2186.35     2374.50    191.15 o 
  -8   5  11       60.02      119.25    135.03 o 
  -7   5  11      600.85      605.25     72.76 o 
  -6   5  11     1057.00     1036.56     79.75 o 
  -5   5  11       38.73       48.36     36.26 o 
  -4   5  11      699.63      887.19     43.07 o 
  -3   5  11       20.39       37.67     35.68 o 
  -2   5  11     6055.69     6030.00    117.96 o 
  -1   5  11     3253.20     3125.96     78.48 o 
   0   5  11     9624.02     9319.58    172.49 o 
   1   5  11      501.68      454.69     39.81 o 
   2   5  11     2530.17     2705.82     75.32 o 
   3   5  11     1452.59     1357.63     59.46 o 
   4   5  11      860.65      955.24     73.58 o 
   5   5  11     1515.83     1599.12     92.53 o 
   6   5  11        9.10      107.40     93.63 o 
   7   5  11      116.61      180.90     98.97 o 
   8   5  11       33.07       98.87    104.91 o 
 -10   6  11       56.01       40.34    149.06 o 
  -9   6  11      392.18      501.26    143.80 o 
  -8   6  11     2378.78     2588.86    128.51 o 
  -7   6  11      308.98      295.54     73.96 o 
  -6   6  11     2335.10     2297.97     91.08 o 
  -5   6  11      747.25      747.87     52.84 o 
  -4   6  11      977.74      956.98     46.49 o 
  -3   6  11      323.65      341.25     39.85 o 
  -2   6  11     1786.05     1866.16     58.59 o 
  -1   6  11     1849.61     1820.84     57.92 o 
   0   6  11     8735.43     8931.60    168.57 o 
   1   6  11      336.67      333.58     41.60 o 
   2   6  11    11723.67    11829.35    216.89 o 
   3   6  11       36.23       48.13     64.02 o 
   4   6  11      771.34     1059.15    106.21 o 
   5   6  11      455.98      522.79    100.78 o 
   6   6  11     1099.77     1038.68    111.54 o 
   7   6  11      219.01      288.81    110.75 o 
  -9   7  11     1957.69     1857.69    111.24 o 
  -8   7  11      219.38      162.05     79.16 o 
  -7   7  11     4420.03     4407.73    168.86 o 
  -6   7  11       22.02       35.81     59.51 o 
  -5   7  11      127.58      132.47     49.74 o 
  -4   7  11      635.51      702.82     47.83 o 
  -3   7  11       22.72      -23.16     40.87 o 
  -2   7  11       76.93      111.45     41.57 o 
  -1   7  11     3345.38     3250.85     84.18 o 
   0   7  11      936.13      968.47     50.63 o 
   1   7  11      708.19      769.87     50.51 o 
   2   7  11       12.96       22.45     66.25 o 
   3   7  11      115.99       81.79     65.91 o 
   4   7  11      283.77      294.79     96.51 o 
   5   7  11      834.25      822.87    112.61 o 
   6   7  11     3857.92     3819.60    284.98 o 
  -9   8  11     1918.72     1997.00    119.39 o 
  -8   8  11     1533.21     1490.23    134.16 o 
  -7   8  11      842.19      929.63    244.64 o 
  -6   8  11        7.48      -49.62     63.03 o 
  -5   8  11     2462.50     2516.97    125.76 o 
  -4   8  11     8740.62     8955.75    227.25 o
[truncated: 174,552 more chars]
